# Supplementary material for: Identification of oncofetal PIWI-interacting RNAs as potential prognostic biomarkers in non-small cell lung cancer
Source: Front Genet. 2025 Aug 29;16:1611805. doi: 10.3389/fgene.2025.1611805 (PMC12425789; doi:10.3389/fgene.2025.1611805)
Supplement: Supplementary file 1 [file DataSheet1.zip]

Archive with 24 entries (23 files):
- Supplementary_Figures/
- __MACOSX/._Supplementary_Figures
- Supplementary_Figures/Supplementary_Figure_Captions.docx
- __MACOSX/Supplementary_Figures/._Supplementary_Figure_Captions.docx
- Supplementary_Figures/supplementary_figure_3.tiff
- __MACOSX/Supplementary_Figures/._supplementary_figure_3.tiff
- Supplementary_Figures/.DS_Store
- __MACOSX/Supplementary_Figures/._.DS_Store
- Supplementary_Figures/supplementary_figure_2.tiff
- __MACOSX/Supplementary_Figures/._supplementary_figure_2.tiff
- Supplementary_Figures/Supplementary_tables.xlsx
- __MACOSX/Supplementary_Figures/._Supplementary_tables.xlsx
- Supplementary_Figures/~$Supplementary_tables.xlsx
- __MACOSX/Supplementary_Figures/._~$Supplementary_tables.xlsx
- Supplementary_Figures/supplementary_figure_4.tiff
- __MACOSX/Supplementary_Figures/._supplementary_figure_4.tiff
- Supplementary_Figures/supplementary_figure_1.png
- __MACOSX/Supplementary_Figures/._supplementary_figure_1.png
- Supplementary_Figures/supplementary_figure_7.tiff
- __MACOSX/Supplementary_Figures/._supplementary_figure_7.tiff
- Supplementary_Figures/supplementary_figure_6.png
- __MACOSX/Supplementary_Figures/._supplementary_figure_6.png
- Supplementary_Figures/supplementary_figure_5.png
- __MACOSX/Supplementary_Figures/._supplementary_figure_5.png
