# Supplementary material for: Identification of oncofetal PIWI-interacting RNAs as potential prognostic biomarkers in non-small cell lung cancer
Source: Front Genet. 2025 Aug 29;16:1611805. doi: 10.3389/fgene.2025.1611805 (PMC12425789; doi:10.3389/fgene.2025.1611805)
Supplement: Supplementary file 1 [file DataSheet1.zip › Supplementary_Figures/Supplementary_tables.xlsx]

## Sheet: S1
Supplementary Table 1. List of piRNAs expressed in TCGA-LUAD cohort, categorized by their expression in tumor, ANL, and those shared between tumor and ANL.
piRNA	Expression
URS000000AA0C|piR-49039	Tumor
URS000002DD41|piR-36026	Tumor
URS00000508D0|piR-34021	Tumor
URS0000066313|piR-38252	Tumor
URS000006A033|piR-44717	Tumor
URS000008666A|piR-45884	Tumor
URS00000B383E|piR-44719	Tumor
URS00000B8F4E|piR-33519	Tumor
URS00000C8761|piR-35462	Tumor
URS00000EDB82|piR-38574	Tumor
URS000012A765|piR-41794	Tumor
URS000013A1FE|piR-50446	Tumor
URS000017EEB4|piR-33687	Tumor
URS000019676E|piR-30259	Tumor
URS00001ABE1D|piR-34804	Tumor
URS00001CE783|piR-31703	Tumor
URS00001DC20A|piR-36496	Tumor
URS00001DCFCF|piR-50725	Tumor
URS0000244976|piR-33534	Tumor
URS00002FDE5F|piR-54888	Tumor
URS000032C0C7|piR-34221	Tumor
URS000033E13A|piR-49040	Tumor
URS0000348F5F|piR-55706	Tumor
URS00003905DB|piR-37183	Tumor
URS00003A533D|piR-33686	Tumor
URS00003B4A72|piR-37182	Tumor
URS000040DC34|piR-35175	Tumor
URS0000454FC3|piR-61135	Tumor
URS0000459614|piR-33949	Tumor
URS000048B6AB|piR-44715	Tumor
URS00004A631E|piR-57145	Tumor
URS00004E11B6|piR-31841	Tumor
URS00004F3544|piR-58186	Tumor
URS0000517230|piR-43452	Tumor
URS0000526FBD|piR-30926	Tumor
URS0000539EED|piR-36494	Tumor
URS000054557D|piR-45883	Tumor
URS000054DC1D|piR-35174	Tumor
URS0000565C7F|piR-33685	Tumor
URS000056FCD5|piR-34811	Tumor
URS000060141E|piR-33054	Tumor
URS0000613264|piR-50436	Tumor
URS000061F7FC|piR-44716	Tumor
URS00003097D9|piR-34420	Tumor
URS00000106A3|piR-39592	Tumor
URS000006AFE3|piR-33904	Tumor
URS00000C31C4|piR-44305	Tumor
URS00000EF269|piR-46419	Tumor
URS0000120EC1|piR-48948	Tumor
URS000013FECD|piR-48949	Tumor
URS00001734BF|piR-36957	Tumor
URS0000191533|piR-53298	Tumor
URS00001AC9ED|piR-53441	Tumor
URS00001DBD57|piR-39017	Tumor
URS000025F024|piR-39018	Tumor
URS0000325901|piR-54192	Tumor
URS00003BEAD6|piR-40460	Tumor
URS0000466473|piR-46031	Tumor
URS00004B75CF|piR-52017	Tumor
URS00005FCB96|piR-61960	Tumor
URS00000A2C3B|piR-58759	Tumor
URS00001C2FE9|piR-45168	Tumor
URS00001D8737|piR-40067	Tumor
URS00002690CC|piR-52993	Tumor
URS0000303C7B|piR-52992	Tumor
URS0000381861|piR-52991	Tumor
URS0000509C19|piR-39614	Tumor
URS000056A9F7|piR-59615	Tumor
URS000045303A|piR-47401	Tumor
URS0000361441|piR-45771	Tumor
URS0000067282|piR-32148	ANL
URS000026C516|piR-54626	ANL
URS000011C1E6|piR-55151	ANL
URS0000132D2E|piR-34341	ANL
URS0000418A01|piR-55152	ANL
URS000042CF02|piR-34653	ANL
URS000043B9A8|piR-55150	ANL
URS0000048AEA|piR-48914	ANL
URS00000B2787|piR-36352	ANL
URS000010B141|piR-52565	ANL
URS0000144663|piR-51939	ANL
URS000014F9ED|piR-39867	ANL
URS000029A27B|piR-61029	ANL
URS00002E1F74|piR-49899	ANL
URS00002E433C|piR-30281	ANL
URS000030AF74|piR-36678	ANL
URS0000387726|piR-41575	ANL
URS0000444781|piR-61757	ANL
URS000044ED83|piR-46985	ANL
URS00004E29A9|piR-54525	ANL
URS0000505BC9|piR-41153	ANL
URS00005152AE|piR-54140	ANL
URS000051B6E8|piR-36366	ANL
URS000054B6D0|piR-36351	ANL
URS000060C909|piR-33034	ANL
URS000012D21D|piR-48557	ANL
URS00001A741A|piR-61948	ANL
URS00002C99DC|piR-61036	ANL
URS00006101DB|piR-52246	ANL
URS00000033F3|piR-31447	Shared
URS000000F7BE|piR-61267	Shared
URS000001545A|piR-31368	Shared
URS0000015A74|piR-45431	Shared
URS0000018C43|piR-47305	Shared
URS000001A289|piR-35413	Shared
URS000001AABB|piR-35463	Shared
URS00000237F6|piR-35283	Shared
URS0000025E11|piR-36712	Shared
URS000002D2B3|piR-33164	Shared
URS0000032A9D|piR-60577	Shared
URS00000580E2|piR-33783	Shared
URS000007540B|piR-30112	Shared
URS00000792D8|piR-35284	Shared
URS000007B044|piR-36253	Shared
URS0000086DBC|piR-36711	Shared
URS000008DCBE|piR-33536	Shared
URS000009C105|piR-36244	Shared
URS000009C1FC|piR-36339	Shared
URS000009CE06|piR-58469	Shared
URS000009F893|piR-31762	Shared
URS00000A292E|piR-44312	Shared
URS00000AE0C5|piR-36245	Shared
URS00000B9152|piR-31531	Shared
URS00000BDE9E|piR-35304	Shared
URS00000C5614|piR-36984	Shared
URS00000C7992|piR-51810	Shared
URS00000D0279|piR-37525	Shared
URS00000D5F4F|piR-61648	Shared
URS00000D96EE|piR-36246	Shared
URS00000FB635|piR-54381	Shared
URS0000114B3C|piR-43994	Shared
URS0000127FE1|piR-36378	Shared
URS000013DB6B|piR-44892	Shared
URS0000144669|piR-43992	Shared
URS0000150BA4|piR-33387	Shared
URS0000153677|piR-30961	Shared
URS0000157DF7|piR-44720	Shared
URS0000158189|piR-36242	Shared
URS000015B1A9|piR-57660	Shared
URS00001650DC|piR-30625	Shared
URS0000166D4E|piR-33415	Shared
URS00001672F3|piR-31103	Shared
URS000016F8FA|piR-61646	Shared
URS000019078D|piR-43993	Shared
URS00001940C2|piR-36236	Shared
URS000019516C|piR-30799	Shared
URS000019557F|piR-30105	Shared
URS0000199B53|piR-34871	Shared
URS00001A10BC|piR-57498	Shared
URS00001B460B|piR-36255	Shared
URS00001B6E5A|piR-36713	Shared
URS00001C670F|piR-33526	Shared
URS00001E742D|piR-35410	Shared
URS000020012B|piR-36706	Shared
URS0000203E92|piR-31141	Shared
URS000021450B|piR-33880	Shared
URS00002154C2|piR-33044	Shared
URS0000232146|piR-41435	Shared
URS000023CDE5|piR-60573	Shared
URS000024301D|piR-36318	Shared
URS0000251E99|piR-34249	Shared
URS00002549C4|piR-60576	Shared
URS000025DD07|piR-51811	Shared
URS0000264BA2|piR-32678	Shared
URS000027190B|piR-30438	Shared
URS00002A939F|piR-33466	Shared
URS00002AE968|piR-30318	Shared
URS00002B6D16|piR-36715	Shared
URS00002CD0DD|piR-36251	Shared
URS00002D5839|piR-54265	Shared
URS00002ED448|piR-48966	Shared
URS00002F3702|piR-31924	Shared
URS00002FD7C2|piR-30456	Shared
URS0000303544|piR-61647	Shared
URS0000304E99|piR-37213	Shared
URS0000307901|piR-32648	Shared
URS0000307E4B|piR-35467	Shared
URS000030DA62|piR-35412	Shared
URS0000311FB0|piR-33161	Shared
URS0000312867|piR-30855	Shared
URS0000315291|piR-36040	Shared
URS000033192B|piR-37523	Shared
URS000033618B|piR-35952	Shared
URS00003364FF|piR-43768	Shared
URS0000337B2A|piR-35229	Shared
URS00003462DF|piR-36707	Shared
URS00003491AD|piR-35466	Shared
URS00003494FE|piR-35407	Shared
URS000034C6F0|piR-35282	Shared
URS0000354DD9|piR-30229	Shared
URS0000354F1D|piR-35411	Shared
URS000035DA2D|piR-43604	Shared
URS000036A083|piR-36252	Shared
URS00003736D0|piR-36249	Shared
URS0000378F1D|piR-52881	Shared
URS000037983C|piR-57125	Shared
URS000037F5E2|piR-36256	Shared
URS0000386F92|piR-33043	Shared
URS000038C474|piR-36243	Shared
URS000039A29A|piR-36714	Shared
URS000039F481|piR-61644	Shared
URS00003A0F0C|piR-59345	Shared
URS00003A3BC1|piR-31985	Shared
URS00003A6877|piR-45029	Shared
URS00003C0FA7|piR-30840	Shared
URS00003C164B|piR-35855	Shared
URS00003C63C6|piR-36270	Shared
URS00003CF285|piR-33527	Shared
URS00003D38C3|piR-35221	Shared
URS00003D4D35|piR-31068	Shared
URS00003DC32E|piR-36338	Shared
URS00003E8300|piR-44721	Shared
URS00003F0F42|piR-33160	Shared
URS00003FB1AC|piR-36716	Shared
URS0000402504|piR-32679	Shared
URS000040EEF5|piR-31970	Shared
URS000042B8BF|piR-36254	Shared
URS000042E1F4|piR-35176	Shared
URS0000441811|piR-33082	Shared
URS000044473B|piR-33520	Shared
URS0000445CC3|piR-33748	Shared
URS000044CE8A|piR-33487	Shared
URS00004570F0|piR-36258	Shared
URS0000460026|piR-36225	Shared
URS0000475CEE|piR-52729	Shared
URS00004766EA|piR-35058	Shared
URS0000481DA7|piR-37524	Shared
URS00004855B9|piR-51809	Shared
URS000049DAFB|piR-41209	Shared
URS00004B4C1C|piR-31925	Shared
URS00004BA5F1|piR-43995	Shared
URS00004C0ADF|piR-49144	Shared
URS00004CEA14|piR-43773	Shared
URS00004D5114|piR-43996	Shared
URS00004D8623|piR-31612	Shared
URS00004DCC2C|piR-61645	Shared
URS00004E6E4D|piR-36441	Shared
URS00004E716D|piR-35281	Shared
URS00004E95D0|piR-31142	Shared
URS00004EB0AA|piR-34736	Shared
URS00004EB1FA|piR-35551	Shared
URS00004F2EFE|piR-31052	Shared
URS00004FF920|piR-36150	Shared
URS0000508296|piR-31623	Shared
URS0000522A65|piR-36082	Shared
URS000053544C|piR-31355	Shared
URS00005372AE|piR-36248	Shared
URS00005469EA|piR-57942	Shared
URS000054C938|piR-36272	Shared
URS0000571C3A|piR-60852	Shared
URS0000582000|piR-36241	Shared
URS0000583064|piR-43997	Shared
URS000059B99C|piR-33864	Shared
URS00005A0236|piR-33468	Shared
URS00005A46BB|piR-49145	Shared
URS00005A619D|piR-36039	Shared
URS00005AFD50|piR-43117	Shared
URS00005B0D1D|piR-36038	Shared
URS00005B7DF2|piR-31331	Shared
URS00005B9FD8|piR-31143	Shared
URS00005C619B|piR-45371	Shared
URS00005D6F3C|piR-49143	Shared
URS00005DADAC|piR-36257	Shared
URS00005E4552|piR-36247	Shared
URS0000602F30|piR-35982	Shared
URS0000615BFE|piR-31104	Shared
URS0000009A89|piR-34358	Shared
URS00000324D6|piR-34838	Shared
URS0000039A35|piR-32939	Shared
URS0000072763|piR-38183	Shared
URS00000B577C|piR-38184	Shared
URS00000D410C|piR-35549	Shared
URS000012F7C1|piR-33123	Shared
URS0000177262|piR-38182	Shared
URS000018BA45|piR-53760	Shared
URS00001FA156|piR-31935	Shared
URS00001FACBA|piR-57862	Shared
URS000021E049|piR-36233	Shared
URS00002464AE|piR-35550	Shared
URS000025C8A1|piR-33423	Shared
URS0000281D7C|piR-58356	Shared
URS000029361F|piR-57861	Shared
URS00002A521F|piR-58355	Shared
URS00002BC69D|piR-34984	Shared
URS000031B639|piR-46895	Shared
URS000031CF48|piR-33543	Shared
URS0000336885|piR-30451	Shared
URS000037A818|piR-62011	Shared
URS000037D88D|piR-61875	Shared
URS000038E6D3|piR-61651	Shared
URS00003CD606|piR-45030	Shared
URS00003E6FC6|piR-35414	Shared
URS0000402639|piR-35548	Shared
URS0000427F4E|piR-33470	Shared
URS00004359E4|piR-35953	Shared
URS0000489667|piR-35468	Shared
URS00004AC992|piR-59122	Shared
URS0000527C70|piR-32608	Shared
URS0000597B83|piR-57516	Shared
URS00005A1D31|piR-35469	Shared
URS00006034AB|piR-32414	Shared
URS0000002D9E|piR-36743	Shared
URS000000E79F|piR-33081	Shared
URS00000173B3|piR-34440	Shared
URS0000024989|piR-34531	Shared
URS0000036192|piR-34810	Shared
URS0000037542|piR-36685	Shared
URS0000041F8D|piR-31961	Shared
URS0000068EE0|piR-36742	Shared
URS00000AA8F8|piR-31445	Shared
URS00000AF3C7|piR-36717	Shared
URS00000E6438|piR-59259	Shared
URS0000115369|piR-43770	Shared
URS00001395C9|piR-31661	Shared
URS0000147617|piR-55660	Shared
URS0000147B41|piR-36074	Shared
URS000014D7B3|piR-61919	Shared
URS00001553DC|piR-32376	Shared
URS00001811A6|piR-56450	Shared
URS00001DBE3D|piR-33437	Shared
URS00001EF0EC|piR-39656	Shared
URS000020C970|piR-32377	Shared
URS000021A073|piR-60758	Shared
URS0000250C6E|piR-34534	Shared
URS00002736DF|piR-31686	Shared
URS000027EAA8|piR-33650	Shared
URS00002803DE|piR-34604	Shared
URS000028B672|piR-33856	Shared
URS00002B35AB|piR-31638	Shared
URS00002C8F87|piR-31520	Shared
URS000031F03F|piR-60565	Shared
URS0000338622|piR-60238	Shared
URS0000372535|piR-32343	Shared
URS0000376C2D|piR-30429	Shared
URS000037961A|piR-30890	Shared
URS0000387552|piR-34532	Shared
URS0000388381|piR-42844	Shared
URS000038C4BC|piR-30113	Shared
URS0000394433|piR-31637	Shared
URS00003D4535|piR-61298	Shared
URS00003DBCBE|piR-35406	Shared
URS00003E868B|piR-36376	Shared
URS00003ECA54|piR-33065	Shared
URS000042217B|piR-36035	Shared
URS000042EE02|piR-31080	Shared
URS000043000B|piR-36173	Shared
URS0000432A51|piR-32311	Shared
URS000044B8E3|piR-33188	Shared
URS000044DA37|piR-33486	Shared
URS0000450D8E|piR-36169	Shared
URS00004560AA|piR-30924	Shared
URS0000477D7E|piR-35059	Shared
URS000048E505|piR-39959	Shared
URS000049BA7E|piR-31662	Shared
URS00004B251C|piR-34441	Shared
URS00004B9073|piR-40982	Shared
URS00004BF3BA|piR-52016	Shared
URS00004D79E4|piR-32571	Shared
URS00004DCDD7|piR-34443	Shared
URS00004F243F|piR-34533	Shared
URS00004F55F0|piR-34535	Shared
URS00004F59A9|piR-36705	Shared
URS000051F814|piR-34597	Shared
URS0000525004|piR-43772	Shared
URS00005290F9|piR-41004	Shared
URS0000550878|piR-34536	Shared
URS000056803A|piR-34439	Shared
URS000056CF7A|piR-34442	Shared
URS000056EF70|piR-44984	Shared
URS00005874CD|piR-51657	Shared
URS000058975E|piR-35545	Shared
URS0000593A81|piR-41464	Shared
URS00005A16E6|piR-49645	Shared
URS00005AE265|piR-34444	Shared
URS00005BD380|piR-36041	Shared
URS00005C4FD3|piR-32374	Shared
URS00005C8991|piR-43771	Shared
URS00005E0942|piR-60152	Shared
URS00005E324D|piR-49124	Shared
URS00005F0138|piR-59260	Shared
URS00005F55B8|piR-36170	Shared
URS00005F9DFF|piR-53542	Shared
URS0000604812|piR-33064	Shared
URS000061F84C|piR-32079	Shared
URS0000033B5D|piR-36063	Shared
URS000006E106|piR-30810	Shared
URS00000C0E02|piR-36511	Shared
URS00000C6189|piR-33879	Shared
URS0000101C9C|piR-47609	Shared
URS0000103F5D|piR-36444	Shared
URS0000140700|piR-54907	Shared
URS0000194688|piR-36036	Shared
URS00001D1556|piR-33382	Shared
URS00001EBF76|piR-31986	Shared
URS000022B594|piR-45120	Shared
URS00002FCF06|piR-44718	Shared
URS00002FF4FF|piR-36499	Shared
URS0000303F94|piR-44992	Shared
URS000031446C|piR-34456	Shared
URS0000324074|piR-36034	Shared
URS0000324E38|piR-36235	Shared
URS000034C070|piR-31115	Shared
URS0000395FF1|piR-36329	Shared
URS000048A813|piR-36741	Shared
URS00004949A9|piR-31038	Shared
URS00004A074B|piR-57947	Shared
URS00004AFF91|piR-36037	Shared
URS000052823B|piR-33510	Shared
URS0000569A8F|piR-31987	Shared
URS00005747A0|piR-31636	Shared
URS000057BC8B|piR-30652	Shared
URS00005828F1|piR-57761	Shared
URS00005977DF|piR-36340	Shared
URS00005F63F0|piR-33151	Shared
URS00005FF09B|piR-36229	Shared
URS000061A8D2|piR-59750	Shared
URS0000016500|piR-31251	Shared
URS000009A89B|piR-54695	Shared
URS000013BC52|piR-41778	Shared
URS00002325FD|piR-49062	Shared
URS0000435036|piR-53126	Shared
URS000057475B|piR-60264	Shared
URS00005EFD4D|piR-48239	Shared
URS0000612E04|piR-50874	Shared
URS00002435BC|piR-56392	Shared
URS0000249FCD|piR-33688	Shared
URS000025CA77|piR-39167	Shared
URS00002D28A6|piR-32443	Shared
URS000039015D|piR-56938	Shared
URS00003F988C|piR-54341	Shared
URS000059C1E6|piR-45357	Shared
URS00005D399F|piR-36011	Shared
URS00005EB58A|piR-52156	Shared
URS00002C97F4|piR-32313	Shared
URS00005D894B|piR-30858	Shared

## Sheet: s2
Supplementary Table 2. List of piRNAs expressed in TCGA-LUSC cohort, categorized by their expression in tumor, ANL, and those shared between tumor and ANL.
piRNA	Expression
URS0000001B02|piR-34342	Tumor
URS000003587D|piR-34789	Tumor
URS000003B4AC|piR-33127	Tumor
URS00000508D0|piR-34021	Tumor
URS0000066313|piR-38252	Tumor
URS0000067282|piR-32148	Tumor
URS000007540B|piR-30112	Tumor
URS00000EDB82|piR-38574	Tumor
URS000011C1E6|piR-55151	Tumor
URS000011FF8D|piR-34929	Tumor
URS0000132D2E|piR-34341	Tumor
URS000013A1FE|piR-50446	Tumor
URS00001400D7|piR-38600	Tumor
URS00001402CA|piR-33535	Tumor
URS0000147617|piR-55660	Tumor
URS00001744C5|piR-43176	Tumor
URS00001ABE1D|piR-34804	Tumor
URS00001DBE3D|piR-33437	Tumor
URS00001DC20A|piR-36496	Tumor
URS00001DCFCF|piR-50725	Tumor
URS0000251E99|piR-34249	Tumor
URS000026C516|piR-54626	Tumor
URS0000281D7C|piR-58356	Tumor
URS00002A521F|piR-58355	Tumor
URS00002B6A6F|piR-36056	Tumor
URS00002C8F87|piR-31520	Tumor
URS00002FDE5F|piR-54888	Tumor
URS000032C0C7|piR-34221	Tumor
URS000033E13A|piR-49040	Tumor
URS0000348F5F|piR-55706	Tumor
URS000037961A|piR-30890	Tumor
URS000040DC34|piR-35175	Tumor
URS0000418A01|piR-55152	Tumor
URS000042C7F5|piR-51309	Tumor
URS000042EE02|piR-31080	Tumor
URS00004359E4|piR-35953	Tumor
URS000043B9A8|piR-55150	Tumor
URS0000459614|piR-33949	Tumor
URS00004A074B|piR-57947	Tumor
URS00004A631E|piR-57145	Tumor
URS00004CF29B|piR-33404	Tumor
URS00004D79E4|piR-32571	Tumor
URS00004E11B6|piR-31841	Tumor
URS00004F3544|piR-58186	Tumor
URS00004FF920|piR-36150	Tumor
URS0000517230|piR-43452	Tumor
URS000051F814|piR-34597	Tumor
URS0000526FBD|piR-30926	Tumor
URS0000539EED|piR-36494	Tumor
URS000054DC1D|piR-35174	Tumor
URS0000593A81|piR-41464	Tumor
URS000060141E|piR-33054	Tumor
URS0000613264|piR-50436	Tumor
URS00000A444C|piR-32484	Tumor
URS0000100615|piR-59892	Tumor
URS0000120EC1|piR-48948	Tumor
URS000013FECD|piR-48949	Tumor
URS00001D583D|piR-33613	Tumor
URS00001DBD57|piR-39017	Tumor
URS00001F150B|piR-58071	Tumor
URS000025F024|piR-39018	Tumor
URS00002690CC|piR-52993	Tumor
URS00002C97F4|piR-32313	Tumor
URS0000303C7B|piR-52992	Tumor
URS0000381861|piR-52991	Tumor
URS00003A0091|piR-51996	Tumor
URS0000468ED7|piR-48252	Tumor
URS0000509C19|piR-39614	Tumor
URS0000564C39|piR-31106	Tumor
URS000056A9F7|piR-59615	Tumor
URS00005D894B|piR-30858	Tumor
URS000003EDF4|piR-53303	ANL
URS000009A89B|piR-54695	ANL
URS000012D21D|piR-48557	ANL
URS0000185248|piR-56857	ANL
URS00001A741A|piR-61948	ANL
URS00002C99DC|piR-61036	ANL
URS0000325901|piR-54192	ANL
URS0000592EB2|piR-30934	ANL
URS00005EB58A|piR-52156	ANL
URS0000002D9E|piR-36743	Shared
URS00000033F3|piR-31447	Shared
URS0000009A89|piR-34358	Shared
URS000000AA0C|piR-49039	Shared
URS000000E79F|piR-33081	Shared
URS000000F7BE|piR-61267	Shared
URS000001545A|piR-31368	Shared
URS0000015A74|piR-45431	Shared
URS00000173B3|piR-34440	Shared
URS0000018C43|piR-47305	Shared
URS000001A289|piR-35413	Shared
URS000001AABB|piR-35463	Shared
URS00000237F6|piR-35283	Shared
URS0000024989|piR-34531	Shared
URS0000025E11|piR-36712	Shared
URS000002D2B3|piR-33164	Shared
URS000002DD41|piR-36026	Shared
URS00000324D6|piR-34838	Shared
URS0000032A9D|piR-60577	Shared
URS0000033B5D|piR-36063	Shared
URS0000036192|piR-34810	Shared
URS0000037542|piR-36685	Shared
URS0000039A35|piR-32939	Shared
URS0000041F8D|piR-31961	Shared
URS00000580E2|piR-33783	Shared
URS0000068EE0|piR-36742	Shared
URS000006A033|piR-44717	Shared
URS000006E106|piR-30810	Shared
URS0000072763|piR-38183	Shared
URS00000792D8|piR-35284	Shared
URS000007B044|piR-36253	Shared
URS000008666A|piR-45884	Shared
URS0000086DBC|piR-36711	Shared
URS000008DCBE|piR-33536	Shared
URS000009C105|piR-36244	Shared
URS000009C1FC|piR-36339	Shared
URS000009CE06|piR-58469	Shared
URS000009F893|piR-31762	Shared
URS00000A292E|piR-44312	Shared
URS00000AA8F8|piR-31445	Shared
URS00000AE0C5|piR-36245	Shared
URS00000AF3C7|piR-36717	Shared
URS00000B383E|piR-44719	Shared
URS00000B577C|piR-38184	Shared
URS00000B8F4E|piR-33519	Shared
URS00000B9152|piR-31531	Shared
URS00000BDE9E|piR-35304	Shared
URS00000C0E02|piR-36511	Shared
URS00000C5614|piR-36984	Shared
URS00000C6189|piR-33879	Shared
URS00000C7992|piR-51810	Shared
URS00000C8761|piR-35462	Shared
URS00000D0279|piR-37525	Shared
URS00000D410C|piR-35549	Shared
URS00000D5F4F|piR-61648	Shared
URS00000D96EE|piR-36246	Shared
URS00000E6438|piR-59259	Shared
URS00000FB635|piR-54381	Shared
URS0000103F5D|piR-36444	Shared
URS0000114B3C|piR-43994	Shared
URS0000115369|piR-43770	Shared
URS0000127FE1|piR-36378	Shared
URS000012A765|piR-41794	Shared
URS000012F7C1|piR-33123	Shared
URS00001395C9|piR-31661	Shared
URS000013DB6B|piR-44892	Shared
URS0000140700|piR-54907	Shared
URS0000144669|piR-43992	Shared
URS0000147B41|piR-36074	Shared
URS000014D7B3|piR-61919	Shared
URS0000150BA4|piR-33387	Shared
URS0000153677|piR-30961	Shared
URS00001553DC|piR-32376	Shared
URS0000157DF7|piR-44720	Shared
URS0000158189|piR-36242	Shared
URS000015B1A9|piR-57660	Shared
URS00001650DC|piR-30625	Shared
URS0000166D4E|piR-33415	Shared
URS00001672F3|piR-31103	Shared
URS000016F8FA|piR-61646	Shared
URS0000177262|piR-38182	Shared
URS000017EEB4|piR-33687	Shared
URS00001811A6|piR-56450	Shared
URS000018BA45|piR-53760	Shared
URS000019078D|piR-43993	Shared
URS00001940C2|piR-36236	Shared
URS0000194688|piR-36036	Shared
URS000019516C|piR-30799	Shared
URS000019557F|piR-30105	Shared
URS0000199B53|piR-34871	Shared
URS00001A10BC|piR-57498	Shared
URS00001B460B|piR-36255	Shared
URS00001B6E5A|piR-36713	Shared
URS00001C670F|piR-33526	Shared
URS00001CE783|piR-31703	Shared
URS00001D1556|piR-33382	Shared
URS00001E742D|piR-35410	Shared
URS00001EBF76|piR-31986	Shared
URS00001EF0EC|piR-39656	Shared
URS00001FA156|piR-31935	Shared
URS00001FACBA|piR-57862	Shared
URS000020012B|piR-36706	Shared
URS0000203E92|piR-31141	Shared
URS000020C970|piR-32377	Shared
URS000021450B|piR-33880	Shared
URS00002154C2|piR-33044	Shared
URS000021E049|piR-36233	Shared
URS000022B594|piR-45120	Shared
URS0000232146|piR-41435	Shared
URS000023CDE5|piR-60573	Shared
URS000024301D|piR-36318	Shared
URS0000244976|piR-33534	Shared
URS00002464AE|piR-35550	Shared
URS0000250C6E|piR-34534	Shared
URS00002549C4|piR-60576	Shared
URS000025C8A1|piR-33423	Shared
URS000025DD07|piR-51811	Shared
URS0000264BA2|piR-32678	Shared
URS000027190B|piR-30438	Shared
URS00002736DF|piR-31686	Shared
URS000027EAA8|piR-33650	Shared
URS00002803DE|piR-34604	Shared
URS000028B672|piR-33856	Shared
URS000029361F|piR-57861	Shared
URS00002A939F|piR-33466	Shared
URS00002AE968|piR-30318	Shared
URS00002B35AB|piR-31638	Shared
URS00002B6D16|piR-36715	Shared
URS00002BC69D|piR-34984	Shared
URS00002CD0DD|piR-36251	Shared
URS00002D5839|piR-54265	Shared
URS00002ED448|piR-48966	Shared
URS00002F3702|piR-31924	Shared
URS00002FCF06|piR-44718	Shared
URS00002FD7C2|piR-30456	Shared
URS00002FF4FF|piR-36499	Shared
URS0000303544|piR-61647	Shared
URS0000303F94|piR-44992	Shared
URS0000304E99|piR-37213	Shared
URS0000307901|piR-32648	Shared
URS0000307E4B|piR-35467	Shared
URS000030DA62|piR-35412	Shared
URS0000311FB0|piR-33161	Shared
URS0000312867|piR-30855	Shared
URS000031446C|piR-34456	Shared
URS0000315291|piR-36040	Shared
URS000031B639|piR-46895	Shared
URS000031CF48|piR-33543	Shared
URS000031F03F|piR-60565	Shared
URS0000324074|piR-36034	Shared
URS0000324E38|piR-36235	Shared
URS000033192B|piR-37523	Shared
URS000033618B|piR-35952	Shared
URS00003364FF|piR-43768	Shared
URS0000336885|piR-30451	Shared
URS0000337B2A|piR-35229	Shared
URS0000338622|piR-60238	Shared
URS00003462DF|piR-36707	Shared
URS00003491AD|piR-35466	Shared
URS00003494FE|piR-35407	Shared
URS000034C070|piR-31115	Shared
URS000034C6F0|piR-35282	Shared
URS0000354DD9|piR-30229	Shared
URS0000354F1D|piR-35411	Shared
URS000035DA2D|piR-43604	Shared
URS000036A083|piR-36252	Shared
URS0000372535|piR-32343	Shared
URS00003736D0|piR-36249	Shared
URS0000378F1D|piR-52881	Shared
URS000037983C|piR-57125	Shared
URS000037A818|piR-62011	Shared
URS000037D88D|piR-61875	Shared
URS000037F5E2|piR-36256	Shared
URS0000386F92|piR-33043	Shared
URS0000387552|piR-34532	Shared
URS0000388381|piR-42844	Shared
URS000038C474|piR-36243	Shared
URS000038C4BC|piR-30113	Shared
URS000038E6D3|piR-61651	Shared
URS00003905DB|piR-37183	Shared
URS0000394433|piR-31637	Shared
URS0000395FF1|piR-36329	Shared
URS000039A29A|piR-36714	Shared
URS000039F481|piR-61644	Shared
URS00003A0F0C|piR-59345	Shared
URS00003A3BC1|piR-31985	Shared
URS00003A533D|piR-33686	Shared
URS00003A6877|piR-45029	Shared
URS00003B4A72|piR-37182	Shared
URS00003C0FA7|piR-30840	Shared
URS00003C164B|piR-35855	Shared
URS00003C63C6|piR-36270	Shared
URS00003CD606|piR-45030	Shared
URS00003CF285|piR-33527	Shared
URS00003D38C3|piR-35221	Shared
URS00003D4535|piR-61298	Shared
URS00003D4D35|piR-31068	Shared
URS00003DBCBE|piR-35406	Shared
URS00003DC32E|piR-36338	Shared
URS00003E6FC6|piR-35414	Shared
URS00003E8300|piR-44721	Shared
URS00003E868B|piR-36376	Shared
URS00003ECA54|piR-33065	Shared
URS00003F0F42|piR-33160	Shared
URS00003FB1AC|piR-36716	Shared
URS0000402504|piR-32679	Shared
URS0000402639|piR-35548	Shared
URS000040EEF5|piR-31970	Shared
URS000042217B|piR-36035	Shared
URS0000427F4E|piR-33470	Shared
URS000042B8BF|piR-36254	Shared
URS000042E1F4|piR-35176	Shared
URS000043000B|piR-36173	Shared
URS0000432A51|piR-32311	Shared
URS0000441811|piR-33082	Shared
URS000044473B|piR-33520	Shared
URS0000445CC3|piR-33748	Shared
URS000044CE8A|piR-33487	Shared
URS000044DA37|piR-33486	Shared
URS0000450D8E|piR-36169	Shared
URS0000454FC3|piR-61135	Shared
URS00004560AA|piR-30924	Shared
URS00004570F0|piR-36258	Shared
URS0000460026|piR-36225	Shared
URS0000475CEE|piR-52729	Shared
URS00004766EA|piR-35058	Shared
URS0000477D7E|piR-35059	Shared
URS0000481DA7|piR-37524	Shared
URS00004855B9|piR-51809	Shared
URS0000489667|piR-35468	Shared
URS000048A813|piR-36741	Shared
URS000048B6AB|piR-44715	Shared
URS00004949A9|piR-31038	Shared
URS000049BA7E|piR-31662	Shared
URS000049DAFB|piR-41209	Shared
URS00004AC992|piR-59122	Shared
URS00004AFF91|piR-36037	Shared
URS00004B251C|piR-34441	Shared
URS00004B4C1C|piR-31925	Shared
URS00004B9073|piR-40982	Shared
URS00004BA5F1|piR-43995	Shared
URS00004BF3BA|piR-52016	Shared
URS00004C0ADF|piR-49144	Shared
URS00004CEA14|piR-43773	Shared
URS00004D5114|piR-43996	Shared
URS00004D8623|piR-31612	Shared
URS00004DCC2C|piR-61645	Shared
URS00004DCDD7|piR-34443	Shared
URS00004E6E4D|piR-36441	Shared
URS00004E716D|piR-35281	Shared
URS00004E95D0|piR-31142	Shared
URS00004EB0AA|piR-34736	Shared
URS00004EB1FA|piR-35551	Shared
URS00004F243F|piR-34533	Shared
URS00004F2EFE|piR-31052	Shared
URS00004F55F0|piR-34535	Shared
URS00004F59A9|piR-36705	Shared
URS0000508296|piR-31623	Shared
URS0000522A65|piR-36082	Shared
URS0000525004|piR-43772	Shared
URS0000527C70|piR-32608	Shared
URS000052823B|piR-33510	Shared
URS00005290F9|piR-41004	Shared
URS000053544C|piR-31355	Shared
URS00005372AE|piR-36248	Shared
URS000054557D|piR-45883	Shared
URS00005469EA|piR-57942	Shared
URS000054C938|piR-36272	Shared
URS0000550878|piR-34536	Shared
URS0000565C7F|piR-33685	Shared
URS000056803A|piR-34439	Shared
URS0000569A8F|piR-31987	Shared
URS000056CF7A|piR-34442	Shared
URS000056EF70|piR-44984	Shared
URS000056FCD5|piR-34811	Shared
URS0000571C3A|piR-60852	Shared
URS00005747A0|piR-31636	Shared
URS000057BC8B|piR-30652	Shared
URS0000582000|piR-36241	Shared
URS00005828F1|piR-57761	Shared
URS0000583064|piR-43997	Shared
URS00005874CD|piR-51657	Shared
URS000058975E|piR-35545	Shared
URS00005977DF|piR-36340	Shared
URS0000597B83|piR-57516	Shared
URS000059B99C|piR-33864	Shared
URS00005A0236|piR-33468	Shared
URS00005A16E6|piR-49645	Shared
URS00005A1D31|piR-35469	Shared
URS00005A46BB|piR-49145	Shared
URS00005A619D|piR-36039	Shared
URS00005AE265|piR-34444	Shared
URS00005AFD50|piR-43117	Shared
URS00005B0D1D|piR-36038	Shared
URS00005B7DF2|piR-31331	Shared
URS00005B9FD8|piR-31143	Shared
URS00005BD380|piR-36041	Shared
URS00005C4FD3|piR-32374	Shared
URS00005C619B|piR-45371	Shared
URS00005C8991|piR-43771	Shared
URS00005D6F3C|piR-49143	Shared
URS00005DADAC|piR-36257	Shared
URS00005E0942|piR-60152	Shared
URS00005E324D|piR-49124	Shared
URS00005E4552|piR-36247	Shared
URS00005F0138|piR-59260	Shared
URS00005F55B8|piR-36170	Shared
URS00005F63F0|piR-33151	Shared
URS00005F9DFF|piR-53542	Shared
URS00005FF09B|piR-36229	Shared
URS0000602F30|piR-35982	Shared
URS00006034AB|piR-32414	Shared
URS0000604812|piR-33064	Shared
URS0000615BFE|piR-31104	Shared
URS000061A8D2|piR-59750	Shared
URS000061F7FC|piR-44716	Shared
URS000061F84C|piR-32079	Shared
URS00000C31C4|piR-44305	Shared
URS000013BC52|piR-41778	Shared
URS00001C2FE9|piR-45168	Shared
URS00001D8737|piR-40067	Shared
URS00002D28A6|piR-32443	Shared
URS00003F988C|piR-54341	Shared
URS000059C1E6|piR-45357	Shared
URS00005D2865|piR-53502	Shared
URS00005D399F|piR-36011	Shared

## Sheet: S3
Supplementary Table 3. List of piRNAs expressed in Fetal samples.
piRNA
URS0000002D9E|piR-36743
URS00000033F3|piR-31447
URS0000009A89|piR-34358
URS000000E79F|piR-33081
URS000000F7BE|piR-61267
URS000001545A|piR-31368
URS0000015A74|piR-45431
URS00000173B3|piR-34440
URS0000018C43|piR-47305
URS000001A289|piR-35413
URS000001AABB|piR-35463
URS00000237F6|piR-35283
URS0000024989|piR-34531
URS0000025E11|piR-36712
URS000002D2B3|piR-33164
URS00000324D6|piR-34838
URS0000032A9D|piR-60577
URS0000033B5D|piR-36063
URS0000036192|piR-34810
URS0000037542|piR-36685
URS0000039A35|piR-32939
URS0000041F8D|piR-31961
URS00000580E2|piR-33783
URS0000068EE0|piR-36742
URS000006E106|piR-30810
URS0000072763|piR-38183
URS000007540B|piR-30112
URS00000792D8|piR-35284
URS000007B044|piR-36253
URS0000086DBC|piR-36711
URS000008DCBE|piR-33536
URS000009C105|piR-36244
URS000009C1FC|piR-36339
URS000009CE06|piR-58469
URS000009F893|piR-31762
URS00000A292E|piR-44312
URS00000AA8F8|piR-31445
URS00000AE0C5|piR-36245
URS00000AF3C7|piR-36717
URS00000B577C|piR-38184
URS00000B9152|piR-31531
URS00000BDE9E|piR-35304
URS00000C0E02|piR-36511
URS00000C5614|piR-36984
URS00000C6189|piR-33879
URS00000C7992|piR-51810
URS00000D0279|piR-37525
URS00000D410C|piR-35549
URS00000D5F4F|piR-61648
URS00000D96EE|piR-36246
URS00000E6438|piR-59259
URS00000FB635|piR-54381
URS0000101C9C|piR-47609
URS0000103F5D|piR-36444
URS0000114B3C|piR-43994
URS0000115369|piR-43770
URS0000127FE1|piR-36378
URS000012F7C1|piR-33123
URS00001395C9|piR-31661
URS000013DB6B|piR-44892
URS0000140700|piR-54907
URS0000144669|piR-43992
URS0000147617|piR-55660
URS0000147B41|piR-36074
URS000014D7B3|piR-61919
URS0000150BA4|piR-33387
URS0000153677|piR-30961
URS00001553DC|piR-32376
URS0000157DF7|piR-44720
URS0000158189|piR-36242
URS000015B1A9|piR-57660
URS00001650DC|piR-30625
URS0000166D4E|piR-33415
URS00001672F3|piR-31103
URS000016F8FA|piR-61646
URS0000177262|piR-38182
URS00001811A6|piR-56450
URS000018BA45|piR-53760
URS000019078D|piR-43993
URS00001940C2|piR-36236
URS0000194688|piR-36036
URS000019516C|piR-30799
URS000019557F|piR-30105
URS0000199B53|piR-34871
URS00001A10BC|piR-57498
URS00001B460B|piR-36255
URS00001B6E5A|piR-36713
URS00001C670F|piR-33526
URS00001D1556|piR-33382
URS00001DBE3D|piR-33437
URS00001E742D|piR-35410
URS00001EBF76|piR-31986
URS00001EF0EC|piR-39656
URS00001FA156|piR-31935
URS00001FACBA|piR-57862
URS000020012B|piR-36706
URS0000203E92|piR-31141
URS000020C970|piR-32377
URS000021450B|piR-33880
URS00002154C2|piR-33044
URS000021A073|piR-60758
URS000021E049|piR-36233
URS000022B594|piR-45120
URS0000232146|piR-41435
URS000023CDE5|piR-60573
URS000024301D|piR-36318
URS00002464AE|piR-35550
URS0000250C6E|piR-34534
URS0000251E99|piR-34249
URS00002549C4|piR-60576
URS000025C8A1|piR-33423
URS000025DD07|piR-51811
URS0000264BA2|piR-32678
URS000027190B|piR-30438
URS00002736DF|piR-31686
URS000027EAA8|piR-33650
URS00002803DE|piR-34604
URS0000281D7C|piR-58356
URS000028B672|piR-33856
URS000029361F|piR-57861
URS00002A521F|piR-58355
URS00002A939F|piR-33466
URS00002AE968|piR-30318
URS00002B35AB|piR-31638
URS00002B6D16|piR-36715
URS00002BC69D|piR-34984
URS00002C8F87|piR-31520
URS00002CD0DD|piR-36251
URS00002D5839|piR-54265
URS00002ED448|piR-48966
URS00002F3702|piR-31924
URS00002FCF06|piR-44718
URS00002FD7C2|piR-30456
URS00002FF4FF|piR-36499
URS0000303544|piR-61647
URS0000303F94|piR-44992
URS0000304E99|piR-37213
URS0000307901|piR-32648
URS0000307E4B|piR-35467
URS000030DA62|piR-35412
URS0000311FB0|piR-33161
URS0000312867|piR-30855
URS000031446C|piR-34456
URS0000315291|piR-36040
URS000031B639|piR-46895
URS000031CF48|piR-33543
URS000031F03F|piR-60565
URS0000324074|piR-36034
URS0000324E38|piR-36235
URS000033192B|piR-37523
URS000033618B|piR-35952
URS00003364FF|piR-43768
URS0000336885|piR-30451
URS0000337B2A|piR-35229
URS0000338622|piR-60238
URS00003462DF|piR-36707
URS00003491AD|piR-35466
URS00003494FE|piR-35407
URS000034C070|piR-31115
URS000034C6F0|piR-35282
URS0000354DD9|piR-30229
URS0000354F1D|piR-35411
URS000035DA2D|piR-43604
URS000036A083|piR-36252
URS0000372535|piR-32343
URS00003736D0|piR-36249
URS0000376C2D|piR-30429
URS0000378F1D|piR-52881
URS000037961A|piR-30890
URS000037983C|piR-57125
URS000037A818|piR-62011
URS000037D88D|piR-61875
URS000037F5E2|piR-36256
URS0000386F92|piR-33043
URS0000387552|piR-34532
URS0000388381|piR-42844
URS000038C474|piR-36243
URS000038C4BC|piR-30113
URS000038E6D3|piR-61651
URS0000394433|piR-31637
URS0000395FF1|piR-36329
URS000039A29A|piR-36714
URS000039F481|piR-61644
URS00003A0F0C|piR-59345
URS00003A3BC1|piR-31985
URS00003A6877|piR-45029
URS00003C0FA7|piR-30840
URS00003C164B|piR-35855
URS00003C63C6|piR-36270
URS00003CD606|piR-45030
URS00003CF285|piR-33527
URS00003D38C3|piR-35221
URS00003D4535|piR-61298
URS00003D4D35|piR-31068
URS00003DBCBE|piR-35406
URS00003DC32E|piR-36338
URS00003E6FC6|piR-35414
URS00003E8300|piR-44721
URS00003E868B|piR-36376
URS00003ECA54|piR-33065
URS00003F0F42|piR-33160
URS00003FB1AC|piR-36716
URS0000402504|piR-32679
URS0000402639|piR-35548
URS000040EEF5|piR-31970
URS000042217B|piR-36035
URS0000427F4E|piR-33470
URS000042B8BF|piR-36254
URS000042E1F4|piR-35176
URS000042EE02|piR-31080
URS000043000B|piR-36173
URS0000432A51|piR-32311
URS00004359E4|piR-35953
URS0000441811|piR-33082
URS000044473B|piR-33520
URS0000445CC3|piR-33748
URS000044B8E3|piR-33188
URS000044CE8A|piR-33487
URS000044DA37|piR-33486
URS0000450D8E|piR-36169
URS00004560AA|piR-30924
URS00004570F0|piR-36258
URS0000460026|piR-36225
URS0000475CEE|piR-52729
URS00004766EA|piR-35058
URS0000477D7E|piR-35059
URS0000481DA7|piR-37524
URS00004855B9|piR-51809
URS0000489667|piR-35468
URS000048A813|piR-36741
URS000048E505|piR-39959
URS00004949A9|piR-31038
URS000049BA7E|piR-31662
URS000049DAFB|piR-41209
URS00004A074B|piR-57947
URS00004AC992|piR-59122
URS00004AFF91|piR-36037
URS00004B251C|piR-34441
URS00004B4C1C|piR-31925
URS00004B9073|piR-40982
URS00004BA5F1|piR-43995
URS00004BF3BA|piR-52016
URS00004C0ADF|piR-49144
URS00004CEA14|piR-43773
URS00004D5114|piR-43996
URS00004D79E4|piR-32571
URS00004D8623|piR-31612
URS00004DCC2C|piR-61645
URS00004DCDD7|piR-34443
URS00004E6E4D|piR-36441
URS00004E716D|piR-35281
URS00004E95D0|piR-31142
URS00004EB0AA|piR-34736
URS00004EB1FA|piR-35551
URS00004F243F|piR-34533
URS00004F2EFE|piR-31052
URS00004F55F0|piR-34535
URS00004F59A9|piR-36705
URS00004FF920|piR-36150
URS0000508296|piR-31623
URS000051F814|piR-34597
URS0000522A65|piR-36082
URS0000525004|piR-43772
URS0000527C70|piR-32608
URS000052823B|piR-33510
URS00005290F9|piR-41004
URS000053544C|piR-31355
URS00005372AE|piR-36248
URS00005469EA|piR-57942
URS000054C938|piR-36272
URS0000550878|piR-34536
URS000056803A|piR-34439
URS0000569A8F|piR-31987
URS000056CF7A|piR-34442
URS000056EF70|piR-44984
URS0000571C3A|piR-60852
URS00005747A0|piR-31636
URS000057BC8B|piR-30652
URS0000582000|piR-36241
URS00005828F1|piR-57761
URS0000583064|piR-43997
URS00005874CD|piR-51657
URS000058975E|piR-35545
URS0000593A81|piR-41464
URS00005977DF|piR-36340
URS0000597B83|piR-57516
URS000059B99C|piR-33864
URS00005A0236|piR-33468
URS00005A16E6|piR-49645
URS00005A1D31|piR-35469
URS00005A46BB|piR-49145
URS00005A619D|piR-36039
URS00005AE265|piR-34444
URS00005AFD50|piR-43117
URS00005B0D1D|piR-36038
URS00005B7DF2|piR-31331
URS00005B9FD8|piR-31143
URS00005BD380|piR-36041
URS00005C4FD3|piR-32374
URS00005C619B|piR-45371
URS00005C8991|piR-43771
URS00005D6F3C|piR-49143
URS00005DADAC|piR-36257
URS00005E0942|piR-60152
URS00005E324D|piR-49124
URS00005E4552|piR-36247
URS00005F0138|piR-59260
URS00005F55B8|piR-36170
URS00005F63F0|piR-33151
URS00005F9DFF|piR-53542
URS00005FF09B|piR-36229
URS0000602F30|piR-35982
URS00006034AB|piR-32414
URS0000604812|piR-33064
URS0000615BFE|piR-31104
URS000061A8D2|piR-59750
URS000061F84C|piR-32079
URS0000067282|piR-32148
URS000011C1E6|piR-55151
URS0000132D2E|piR-34341
URS000026C516|piR-54626
URS0000418A01|piR-55152
URS000042CF02|piR-34653
URS000043B9A8|piR-55150
URS000000AA0C|piR-49039
URS000002DD41|piR-36026
URS00000508D0|piR-34021
URS0000066313|piR-38252
URS000006A033|piR-44717
URS000008666A|piR-45884
URS00000B383E|piR-44719
URS00000B8F4E|piR-33519
URS00000C8761|piR-35462
URS00000EDB82|piR-38574
URS000012A765|piR-41794
URS000013A1FE|piR-50446
URS000017EEB4|piR-33687
URS000019676E|piR-30259
URS00001ABE1D|piR-34804
URS00001CE783|piR-31703
URS00001DC20A|piR-36496
URS00001DCFCF|piR-50725
URS0000244976|piR-33534
URS00002FDE5F|piR-54888
URS00003097D9|piR-34420
URS000032C0C7|piR-34221
URS000033E13A|piR-49040
URS0000348F5F|piR-55706
URS00003905DB|piR-37183
URS00003A533D|piR-33686
URS00003B4A72|piR-37182
URS000040DC34|piR-35175
URS0000454FC3|piR-61135
URS0000459614|piR-33949
URS000048B6AB|piR-44715
URS00004A631E|piR-57145
URS00004E11B6|piR-31841
URS00004F3544|piR-58186
URS0000517230|piR-43452
URS0000526FBD|piR-30926
URS0000539EED|piR-36494
URS000054557D|piR-45883
URS000054DC1D|piR-35174
URS0000565C7F|piR-33685
URS000056FCD5|piR-34811
URS000060141E|piR-33054
URS0000613264|piR-50436
URS000061F7FC|piR-44716
URS0000001B02|piR-34342
URS000001324E|piR-30506
URS0000016F5F|piR-34723
URS000003587D|piR-34789
URS000003B4AC|piR-33127
URS000006D277|piR-34377
URS0000072EF0|piR-60668
URS000007E677|piR-57489
URS0000083475|piR-34372
URS000008AB21|piR-60029
URS00000B9DA1|piR-31701
URS000010FEEB|piR-47555
URS000011FF8D|piR-34929
URS0000127351|piR-34608
URS00001400D7|piR-38600
URS00001402CA|piR-33535
URS000015672D|piR-34669
URS0000170646|piR-34521
URS00001744C5|piR-43176
URS000019C566|piR-30900
URS00001CB45E|piR-35285
URS00001DFF04|piR-47501
URS00001E7112|piR-49820
URS000020707C|piR-31111
URS000023DDC8|piR-61316
URS000025A468|piR-31286
URS0000284093|piR-34318
URS00002B6A6F|piR-36056
URS00002F3C71|piR-56518
URS0000303AD4|piR-54186
URS00003197D7|piR-34291
URS00003286F3|piR-48110
URS000033B720|piR-34375
URS00003503D9|piR-42503
URS0000357665|piR-57519
URS000035AC1E|piR-57390
URS00003770E1|piR-34374
URS00003878EA|piR-46015
URS00003D8D47|piR-30505
URS000042AF7C|piR-34376
URS000042C7F5|piR-51309
URS000044E14C|piR-48460
URS00004541C9|piR-35280
URS00004716F1|piR-43786
URS00004883C0|piR-48517
URS00004922A7|piR-56061
URS00004C27C1|piR-31827
URS00004C6BEB|piR-42570
URS00004CF29B|piR-33404
URS00004D7B87|piR-31500
URS00004E1639|piR-44345
URS00004E173F|piR-30555
URS00004E63B2|piR-38144
URS00005110D9|piR-48118
URS000053847B|piR-54216
URS0000547544|piR-47112
URS0000551D1A|piR-56696
URS0000573EBC|piR-34668
URS000057CA42|piR-57481
URS000057FDBE|piR-42643
URS00005822D8|piR-55842
URS00005A29F8|piR-50786
URS00005C91B3|piR-48685
URS00005CFE44|piR-36196
URS00005D244F|piR-31499
URS00005F45CE|piR-38145
URS00005FE77E|piR-59630
URS0000614F99|piR-34373
URS000061862F|piR-59749

## Sheet: S4
Supplementary Table 4. List of piRNAs exclusive to tumor samples, with those shared between TCGA-LUAD and TCGA-LUSC highlighted, along with piRNAs unique to each histological subtype.
piRNAs	Subtype
URS00000508D0|piR-34021	Shared
URS0000066313|piR-38252	Shared
URS00000EDB82|piR-38574	Shared
URS000013A1FE|piR-50446	Shared
URS00001ABE1D|piR-34804	Shared
URS00001DC20A|piR-36496	Shared
URS00001DCFCF|piR-50725	Shared
URS00002FDE5F|piR-54888	Shared
URS000032C0C7|piR-34221	Shared
URS000033E13A|piR-49040	Shared
URS0000348F5F|piR-55706	Shared
URS000040DC34|piR-35175	Shared
URS0000459614|piR-33949	Shared
URS00004A631E|piR-57145	Shared
URS00004E11B6|piR-31841	Shared
URS00004F3544|piR-58186	Shared
URS0000517230|piR-43452	Shared
URS0000526FBD|piR-30926	Shared
URS0000539EED|piR-36494	Shared
URS000054DC1D|piR-35174	Shared
URS000060141E|piR-33054	Shared
URS0000613264|piR-50436	Shared
URS0000120EC1|piR-48948	Shared
URS000013FECD|piR-48949	Shared
URS00001DBD57|piR-39017	Shared
URS000025F024|piR-39018	Shared
URS00002690CC|piR-52993	Shared
URS0000303C7B|piR-52992	Shared
URS0000381861|piR-52991	Shared
URS0000509C19|piR-39614	Shared
URS000056A9F7|piR-59615	Shared
URS000000AA0C|piR-49039	exclusively in tumor LUAD
URS000002DD41|piR-36026	exclusively in tumor LUAD
URS000006A033|piR-44717	exclusively in tumor LUAD
URS000008666A|piR-45884	exclusively in tumor LUAD
URS00000B383E|piR-44719	exclusively in tumor LUAD
URS00000B8F4E|piR-33519	exclusively in tumor LUAD
URS00000C8761|piR-35462	exclusively in tumor LUAD
URS000012A765|piR-41794	exclusively in tumor LUAD
URS000017EEB4|piR-33687	exclusively in tumor LUAD
URS000019676E|piR-30259	exclusively in tumor LUAD
URS00001CE783|piR-31703	exclusively in tumor LUAD
URS0000244976|piR-33534	exclusively in tumor LUAD
URS00003905DB|piR-37183	exclusively in tumor LUAD
URS00003A533D|piR-33686	exclusively in tumor LUAD
URS00003B4A72|piR-37182	exclusively in tumor LUAD
URS0000454FC3|piR-61135	exclusively in tumor LUAD
URS000048B6AB|piR-44715	exclusively in tumor LUAD
URS000054557D|piR-45883	exclusively in tumor LUAD
URS0000565C7F|piR-33685	exclusively in tumor LUAD
URS000056FCD5|piR-34811	exclusively in tumor LUAD
URS000061F7FC|piR-44716	exclusively in tumor LUAD
URS00003097D9|piR-34420	exclusively in tumor LUAD
URS00000106A3|piR-39592	exclusively in tumor LUAD
URS000006AFE3|piR-33904	exclusively in tumor LUAD
URS00000C31C4|piR-44305	exclusively in tumor LUAD
URS00000EF269|piR-46419	exclusively in tumor LUAD
URS00001734BF|piR-36957	exclusively in tumor LUAD
URS0000191533|piR-53298	exclusively in tumor LUAD
URS00001AC9ED|piR-53441	exclusively in tumor LUAD
URS0000325901|piR-54192	exclusively in tumor LUAD
URS00003BEAD6|piR-40460	exclusively in tumor LUAD
URS0000466473|piR-46031	exclusively in tumor LUAD
URS00004B75CF|piR-52017	exclusively in tumor LUAD
URS00005FCB96|piR-61960	exclusively in tumor LUAD
URS00000A2C3B|piR-58759	exclusively in tumor LUAD
URS00001C2FE9|piR-45168	exclusively in tumor LUAD
URS00001D8737|piR-40067	exclusively in tumor LUAD
URS000045303A|piR-47401	exclusively in tumor LUAD
URS0000361441|piR-45771	exclusively in tumor LUAD
URS0000001B02|piR-34342	exclusively in tumor LUSC
URS000003587D|piR-34789	exclusively in tumor LUSC
URS000003B4AC|piR-33127	exclusively in tumor LUSC
URS0000067282|piR-32148	exclusively in tumor LUSC
URS000007540B|piR-30112	exclusively in tumor LUSC
URS000011C1E6|piR-55151	exclusively in tumor LUSC
URS000011FF8D|piR-34929	exclusively in tumor LUSC
URS0000132D2E|piR-34341	exclusively in tumor LUSC
URS00001400D7|piR-38600	exclusively in tumor LUSC
URS00001402CA|piR-33535	exclusively in tumor LUSC
URS0000147617|piR-55660	exclusively in tumor LUSC
URS00001744C5|piR-43176	exclusively in tumor LUSC
URS00001DBE3D|piR-33437	exclusively in tumor LUSC
URS0000251E99|piR-34249	exclusively in tumor LUSC
URS000026C516|piR-54626	exclusively in tumor LUSC
URS0000281D7C|piR-58356	exclusively in tumor LUSC
URS00002A521F|piR-58355	exclusively in tumor LUSC
URS00002B6A6F|piR-36056	exclusively in tumor LUSC
URS00002C8F87|piR-31520	exclusively in tumor LUSC
URS000037961A|piR-30890	exclusively in tumor LUSC
URS0000418A01|piR-55152	exclusively in tumor LUSC
URS000042C7F5|piR-51309	exclusively in tumor LUSC
URS000042EE02|piR-31080	exclusively in tumor LUSC
URS00004359E4|piR-35953	exclusively in tumor LUSC
URS000043B9A8|piR-55150	exclusively in tumor LUSC
URS00004A074B|piR-57947	exclusively in tumor LUSC
URS00004CF29B|piR-33404	exclusively in tumor LUSC
URS00004D79E4|piR-32571	exclusively in tumor LUSC
URS00004FF920|piR-36150	exclusively in tumor LUSC
URS000051F814|piR-34597	exclusively in tumor LUSC
URS0000593A81|piR-41464	exclusively in tumor LUSC
URS00000A444C|piR-32484	exclusively in tumor LUSC
URS0000100615|piR-59892	exclusively in tumor LUSC
URS00001D583D|piR-33613	exclusively in tumor LUSC
URS00001F150B|piR-58071	exclusively in tumor LUSC
URS00002C97F4|piR-32313	exclusively in tumor LUSC
URS00003A0091|piR-51996	exclusively in tumor LUSC
URS0000468ED7|piR-48252	exclusively in tumor LUSC
URS0000564C39|piR-31106	exclusively in tumor LUSC
URS00005D894B|piR-30858	exclusively in tumor LUSC

## Sheet: S5
Supplementary Table 5. Classification of piRNAs across TCGA-LUAD cohort.
piRNA	Expression
URS00000106A3|piR-39592	exclusively in tumor LUAD
URS000006AFE3|piR-33904	exclusively in tumor LUAD
URS00000C31C4|piR-44305	exclusively in tumor LUAD
URS00000EF269|piR-46419	exclusively in tumor LUAD
URS0000120EC1|piR-48948	exclusively in tumor LUAD
URS000013FECD|piR-48949	exclusively in tumor LUAD
URS00001734BF|piR-36957	exclusively in tumor LUAD
URS0000191533|piR-53298	exclusively in tumor LUAD
URS00001AC9ED|piR-53441	exclusively in tumor LUAD
URS00001DBD57|piR-39017	exclusively in tumor LUAD
URS000025F024|piR-39018	exclusively in tumor LUAD
URS0000325901|piR-54192	exclusively in tumor LUAD
URS00003BEAD6|piR-40460	exclusively in tumor LUAD
URS0000466473|piR-46031	exclusively in tumor LUAD
URS00004B75CF|piR-52017	exclusively in tumor LUAD
URS00005FCB96|piR-61960	exclusively in tumor LUAD
URS00000A2C3B|piR-58759	exclusively in tumor LUAD
URS00001C2FE9|piR-45168	exclusively in tumor LUAD
URS00001D8737|piR-40067	exclusively in tumor LUAD
URS00002690CC|piR-52993	exclusively in tumor LUAD
URS0000303C7B|piR-52992	exclusively in tumor LUAD
URS0000381861|piR-52991	exclusively in tumor LUAD
URS0000509C19|piR-39614	exclusively in tumor LUAD
URS000056A9F7|piR-59615	exclusively in tumor LUAD
URS000045303A|piR-47401	exclusively in tumor LUAD
URS0000361441|piR-45771	exclusively in tumor LUAD
URS0000048AEA|piR-48914	exclusively in ANL LUAD
URS00000B2787|piR-36352	exclusively in ANL LUAD
URS000010B141|piR-52565	exclusively in ANL LUAD
URS0000144663|piR-51939	exclusively in ANL LUAD
URS000014F9ED|piR-39867	exclusively in ANL LUAD
URS000029A27B|piR-61029	exclusively in ANL LUAD
URS00002E1F74|piR-49899	exclusively in ANL LUAD
URS00002E433C|piR-30281	exclusively in ANL LUAD
URS000030AF74|piR-36678	exclusively in ANL LUAD
URS0000387726|piR-41575	exclusively in ANL LUAD
URS0000444781|piR-61757	exclusively in ANL LUAD
URS000044ED83|piR-46985	exclusively in ANL LUAD
URS00004E29A9|piR-54525	exclusively in ANL LUAD
URS0000505BC9|piR-41153	exclusively in ANL LUAD
URS00005152AE|piR-54140	exclusively in ANL LUAD
URS000051B6E8|piR-36366	exclusively in ANL LUAD
URS000054B6D0|piR-36351	exclusively in ANL LUAD
URS000060C909|piR-33034	exclusively in ANL LUAD
URS000012D21D|piR-48557	exclusively in ANL LUAD
URS00001A741A|piR-61948	exclusively in ANL LUAD
URS00002C99DC|piR-61036	exclusively in ANL LUAD
URS00006101DB|piR-52246	exclusively in ANL LUAD
URS0000016500|piR-31251	common elements in tumor LUAD and ANL LUAD
URS000009A89B|piR-54695	common elements in tumor LUAD and ANL LUAD
URS000013BC52|piR-41778	common elements in tumor LUAD and ANL LUAD
URS00002325FD|piR-49062	common elements in tumor LUAD and ANL LUAD
URS0000435036|piR-53126	common elements in tumor LUAD and ANL LUAD
URS000057475B|piR-60264	common elements in tumor LUAD and ANL LUAD
URS00005EFD4D|piR-48239	common elements in tumor LUAD and ANL LUAD
URS0000612E04|piR-50874	common elements in tumor LUAD and ANL LUAD
URS00002435BC|piR-56392	common elements in tumor LUAD and ANL LUAD
URS0000249FCD|piR-33688	common elements in tumor LUAD and ANL LUAD
URS000025CA77|piR-39167	common elements in tumor LUAD and ANL LUAD
URS00002D28A6|piR-32443	common elements in tumor LUAD and ANL LUAD
URS000039015D|piR-56938	common elements in tumor LUAD and ANL LUAD
URS00003F988C|piR-54341	common elements in tumor LUAD and ANL LUAD
URS000059C1E6|piR-45357	common elements in tumor LUAD and ANL LUAD
URS00005D399F|piR-36011	common elements in tumor LUAD and ANL LUAD
URS00005EB58A|piR-52156	common elements in tumor LUAD and ANL LUAD
URS00002C97F4|piR-32313	common elements in tumor LUAD and ANL LUAD
URS00005D894B|piR-30858	common elements in tumor LUAD and ANL LUAD
URS00000033F3|piR-31447	common elements in tumor LUAD, ANL LUAD and Fetal
URS000000F7BE|piR-61267	common elements in tumor LUAD, ANL LUAD and Fetal
URS000001545A|piR-31368	common elements in tumor LUAD, ANL LUAD and Fetal
URS0000015A74|piR-45431	common elements in tumor LUAD, ANL LUAD and Fetal
URS0000018C43|piR-47305	common elements in tumor LUAD, ANL LUAD and Fetal
URS000001A289|piR-35413	common elements in tumor LUAD, ANL LUAD and Fetal
URS000001AABB|piR-35463	common elements in tumor LUAD, ANL LUAD and Fetal
URS00000237F6|piR-35283	common elements in tumor LUAD, ANL LUAD and Fetal
URS0000025E11|piR-36712	common elements in tumor LUAD, ANL LUAD and Fetal
URS000002D2B3|piR-33164	common elements in tumor LUAD, ANL LUAD and Fetal
URS0000032A9D|piR-60577	common elements in tumor LUAD, ANL LUAD and Fetal
URS00000580E2|piR-33783	common elements in tumor LUAD, ANL LUAD and Fetal
URS000007540B|piR-30112	common elements in tumor LUAD, ANL LUAD and Fetal
URS00000792D8|piR-35284	common elements in tumor LUAD, ANL LUAD and Fetal
URS000007B044|piR-36253	common elements in tumor LUAD, ANL LUAD and Fetal
URS0000086DBC|piR-36711	common elements in tumor LUAD, ANL LUAD and Fetal
URS000008DCBE|piR-33536	common elements in tumor LUAD, ANL LUAD and Fetal
URS000009C105|piR-36244	common elements in tumor LUAD, ANL LUAD and Fetal
URS000009C1FC|piR-36339	common elements in tumor LUAD, ANL LUAD and Fetal
URS000009CE06|piR-58469	common elements in tumor LUAD, ANL LUAD and Fetal
URS000009F893|piR-31762	common elements in tumor LUAD, ANL LUAD and Fetal
URS00000A292E|piR-44312	common elements in tumor LUAD, ANL LUAD and Fetal
URS00000AE0C5|piR-36245	common elements in tumor LUAD, ANL LUAD and Fetal
URS00000B9152|piR-31531	common elements in tumor LUAD, ANL LUAD and Fetal
URS00000BDE9E|piR-35304	common elements in tumor LUAD, ANL LUAD and Fetal
URS00000C5614|piR-36984	common elements in tumor LUAD, ANL LUAD and Fetal
URS00000C7992|piR-51810	common elements in tumor LUAD, ANL LUAD and Fetal
URS00000D0279|piR-37525	common elements in tumor LUAD, ANL LUAD and Fetal
URS00000D5F4F|piR-61648	common elements in tumor LUAD, ANL LUAD and Fetal
URS00000D96EE|piR-36246	common elements in tumor LUAD, ANL LUAD and Fetal
URS00000FB635|piR-54381	common elements in tumor LUAD, ANL LUAD and Fetal
URS0000114B3C|piR-43994	common elements in tumor LUAD, ANL LUAD and Fetal
URS0000127FE1|piR-36378	common elements in tumor LUAD, ANL LUAD and Fetal
URS000013DB6B|piR-44892	common elements in tumor LUAD, ANL LUAD and Fetal
URS0000144669|piR-43992	common elements in tumor LUAD, ANL LUAD and Fetal
URS0000150BA4|piR-33387	common elements in tumor LUAD, ANL LUAD and Fetal
URS0000153677|piR-30961	common elements in tumor LUAD, ANL LUAD and Fetal
URS0000157DF7|piR-44720	common elements in tumor LUAD, ANL LUAD and Fetal
URS0000158189|piR-36242	common elements in tumor LUAD, ANL LUAD and Fetal
URS000015B1A9|piR-57660	common elements in tumor LUAD, ANL LUAD and Fetal
URS00001650DC|piR-30625	common elements in tumor LUAD, ANL LUAD and Fetal
URS0000166D4E|piR-33415	common elements in tumor LUAD, ANL LUAD and Fetal
URS00001672F3|piR-31103	common elements in tumor LUAD, ANL LUAD and Fetal
URS000016F8FA|piR-61646	common elements in tumor LUAD, ANL LUAD and Fetal
URS000019078D|piR-43993	common elements in tumor LUAD, ANL LUAD and Fetal
URS00001940C2|piR-36236	common elements in tumor LUAD, ANL LUAD and Fetal
URS000019516C|piR-30799	common elements in tumor LUAD, ANL LUAD and Fetal
URS000019557F|piR-30105	common elements in tumor LUAD, ANL LUAD and Fetal
URS0000199B53|piR-34871	common elements in tumor LUAD, ANL LUAD and Fetal
URS00001A10BC|piR-57498	common elements in tumor LUAD, ANL LUAD and Fetal
URS00001B460B|piR-36255	common elements in tumor LUAD, ANL LUAD and Fetal
URS00001B6E5A|piR-36713	common elements in tumor LUAD, ANL LUAD and Fetal
URS00001C670F|piR-33526	common elements in tumor LUAD, ANL LUAD and Fetal
URS00001E742D|piR-35410	common elements in tumor LUAD, ANL LUAD and Fetal
URS000020012B|piR-36706	common elements in tumor LUAD, ANL LUAD and Fetal
URS0000203E92|piR-31141	common elements in tumor LUAD, ANL LUAD and Fetal
URS000021450B|piR-33880	common elements in tumor LUAD, ANL LUAD and Fetal
URS00002154C2|piR-33044	common elements in tumor LUAD, ANL LUAD and Fetal
URS0000232146|piR-41435	common elements in tumor LUAD, ANL LUAD and Fetal
URS000023CDE5|piR-60573	common elements in tumor LUAD, ANL LUAD and Fetal
URS000024301D|piR-36318	common elements in tumor LUAD, ANL LUAD and Fetal
URS0000251E99|piR-34249	common elements in tumor LUAD, ANL LUAD and Fetal
URS00002549C4|piR-60576	common elements in tumor LUAD, ANL LUAD and Fetal
URS000025DD07|piR-51811	common elements in tumor LUAD, ANL LUAD and Fetal
URS0000264BA2|piR-32678	common elements in tumor LUAD, ANL LUAD and Fetal
URS000027190B|piR-30438	common elements in tumor LUAD, ANL LUAD and Fetal
URS00002A939F|piR-33466	common elements in tumor LUAD, ANL LUAD and Fetal
URS00002AE968|piR-30318	common elements in tumor LUAD, ANL LUAD and Fetal
URS00002B6D16|piR-36715	common elements in tumor LUAD, ANL LUAD and Fetal
URS00002CD0DD|piR-36251	common elements in tumor LUAD, ANL LUAD and Fetal
URS00002D5839|piR-54265	common elements in tumor LUAD, ANL LUAD and Fetal
URS00002ED448|piR-48966	common elements in tumor LUAD, ANL LUAD and Fetal
URS00002F3702|piR-31924	common elements in tumor LUAD, ANL LUAD and Fetal
URS00002FD7C2|piR-30456	common elements in tumor LUAD, ANL LUAD and Fetal
URS0000303544|piR-61647	common elements in tumor LUAD, ANL LUAD and Fetal
URS0000304E99|piR-37213	common elements in tumor LUAD, ANL LUAD and Fetal
URS0000307901|piR-32648	common elements in tumor LUAD, ANL LUAD and Fetal
URS0000307E4B|piR-35467	common elements in tumor LUAD, ANL LUAD and Fetal
URS000030DA62|piR-35412	common elements in tumor LUAD, ANL LUAD and Fetal
URS0000311FB0|piR-33161	common elements in tumor LUAD, ANL LUAD and Fetal
URS0000312867|piR-30855	common elements in tumor LUAD, ANL LUAD and Fetal
URS0000315291|piR-36040	common elements in tumor LUAD, ANL LUAD and Fetal
URS000033192B|piR-37523	common elements in tumor LUAD, ANL LUAD and Fetal
URS000033618B|piR-35952	common elements in tumor LUAD, ANL LUAD and Fetal
URS00003364FF|piR-43768	common elements in tumor LUAD, ANL LUAD and Fetal
URS0000337B2A|piR-35229	common elements in tumor LUAD, ANL LUAD and Fetal
URS00003462DF|piR-36707	common elements in tumor LUAD, ANL LUAD and Fetal
URS00003491AD|piR-35466	common elements in tumor LUAD, ANL LUAD and Fetal
URS00003494FE|piR-35407	common elements in tumor LUAD, ANL LUAD and Fetal
URS000034C6F0|piR-35282	common elements in tumor LUAD, ANL LUAD and Fetal
URS0000354DD9|piR-30229	common elements in tumor LUAD, ANL LUAD and Fetal
URS0000354F1D|piR-35411	common elements in tumor LUAD, ANL LUAD and Fetal
URS000035DA2D|piR-43604	common elements in tumor LUAD, ANL LUAD and Fetal
URS000036A083|piR-36252	common elements in tumor LUAD, ANL LUAD and Fetal
URS00003736D0|piR-36249	common elements in tumor LUAD, ANL LUAD and Fetal
URS0000378F1D|piR-52881	common elements in tumor LUAD, ANL LUAD and Fetal
URS000037983C|piR-57125	common elements in tumor LUAD, ANL LUAD and Fetal
URS000037F5E2|piR-36256	common elements in tumor LUAD, ANL LUAD and Fetal
URS0000386F92|piR-33043	common elements in tumor LUAD, ANL LUAD and Fetal
URS000038C474|piR-36243	common elements in tumor LUAD, ANL LUAD and Fetal
URS000039A29A|piR-36714	common elements in tumor LUAD, ANL LUAD and Fetal
URS000039F481|piR-61644	common elements in tumor LUAD, ANL LUAD and Fetal
URS00003A0F0C|piR-59345	common elements in tumor LUAD, ANL LUAD and Fetal
URS00003A3BC1|piR-31985	common elements in tumor LUAD, ANL LUAD and Fetal
URS00003A6877|piR-45029	common elements in tumor LUAD, ANL LUAD and Fetal
URS00003C0FA7|piR-30840	common elements in tumor LUAD, ANL LUAD and Fetal
URS00003C164B|piR-35855	common elements in tumor LUAD, ANL LUAD and Fetal
URS00003C63C6|piR-36270	common elements in tumor LUAD, ANL LUAD and Fetal
URS00003CF285|piR-33527	common elements in tumor LUAD, ANL LUAD and Fetal
URS00003D38C3|piR-35221	common elements in tumor LUAD, ANL LUAD and Fetal
URS00003D4D35|piR-31068	common elements in tumor LUAD, ANL LUAD and Fetal
URS00003DC32E|piR-36338	common elements in tumor LUAD, ANL LUAD and Fetal
URS00003E8300|piR-44721	common elements in tumor LUAD, ANL LUAD and Fetal
URS00003F0F42|piR-33160	common elements in tumor LUAD, ANL LUAD and Fetal
URS00003FB1AC|piR-36716	common elements in tumor LUAD, ANL LUAD and Fetal
URS0000402504|piR-32679	common elements in tumor LUAD, ANL LUAD and Fetal
URS000040EEF5|piR-31970	common elements in tumor LUAD, ANL LUAD and Fetal
URS000042B8BF|piR-36254	common elements in tumor LUAD, ANL LUAD and Fetal
URS000042E1F4|piR-35176	common elements in tumor LUAD, ANL LUAD and Fetal
URS0000441811|piR-33082	common elements in tumor LUAD, ANL LUAD and Fetal
URS000044473B|piR-33520	common elements in tumor LUAD, ANL LUAD and Fetal
URS0000445CC3|piR-33748	common elements in tumor LUAD, ANL LUAD and Fetal
URS000044CE8A|piR-33487	common elements in tumor LUAD, ANL LUAD and Fetal
URS00004570F0|piR-36258	common elements in tumor LUAD, ANL LUAD and Fetal
URS0000460026|piR-36225	common elements in tumor LUAD, ANL LUAD and Fetal
URS0000475CEE|piR-52729	common elements in tumor LUAD, ANL LUAD and Fetal
URS00004766EA|piR-35058	common elements in tumor LUAD, ANL LUAD and Fetal
URS0000481DA7|piR-37524	common elements in tumor LUAD, ANL LUAD and Fetal
URS00004855B9|piR-51809	common elements in tumor LUAD, ANL LUAD and Fetal
URS000049DAFB|piR-41209	common elements in tumor LUAD, ANL LUAD and Fetal
URS00004B4C1C|piR-31925	common elements in tumor LUAD, ANL LUAD and Fetal
URS00004BA5F1|piR-43995	common elements in tumor LUAD, ANL LUAD and Fetal
URS00004C0ADF|piR-49144	common elements in tumor LUAD, ANL LUAD and Fetal
URS00004CEA14|piR-43773	common elements in tumor LUAD, ANL LUAD and Fetal
URS00004D5114|piR-43996	common elements in tumor LUAD, ANL LUAD and Fetal
URS00004D8623|piR-31612	common elements in tumor LUAD, ANL LUAD and Fetal
URS00004DCC2C|piR-61645	common elements in tumor LUAD, ANL LUAD and Fetal
URS00004E6E4D|piR-36441	common elements in tumor LUAD, ANL LUAD and Fetal
URS00004E716D|piR-35281	common elements in tumor LUAD, ANL LUAD and Fetal
URS00004E95D0|piR-31142	common elements in tumor LUAD, ANL LUAD and Fetal
URS00004EB0AA|piR-34736	common elements in tumor LUAD, ANL LUAD and Fetal
URS00004EB1FA|piR-35551	common elements in tumor LUAD, ANL LUAD and Fetal
URS00004F2EFE|piR-31052	common elements in tumor LUAD, ANL LUAD and Fetal
URS00004FF920|piR-36150	common elements in tumor LUAD, ANL LUAD and Fetal
URS0000508296|piR-31623	common elements in tumor LUAD, ANL LUAD and Fetal
URS0000522A65|piR-36082	common elements in tumor LUAD, ANL LUAD and Fetal
URS000053544C|piR-31355	common elements in tumor LUAD, ANL LUAD and Fetal
URS00005372AE|piR-36248	common elements in tumor LUAD, ANL LUAD and Fetal
URS00005469EA|piR-57942	common elements in tumor LUAD, ANL LUAD and Fetal
URS000054C938|piR-36272	common elements in tumor LUAD, ANL LUAD and Fetal
URS0000571C3A|piR-60852	common elements in tumor LUAD, ANL LUAD and Fetal
URS0000582000|piR-36241	common elements in tumor LUAD, ANL LUAD and Fetal
URS0000583064|piR-43997	common elements in tumor LUAD, ANL LUAD and Fetal
URS000059B99C|piR-33864	common elements in tumor LUAD, ANL LUAD and Fetal
URS00005A0236|piR-33468	common elements in tumor LUAD, ANL LUAD and Fetal
URS00005A46BB|piR-49145	common elements in tumor LUAD, ANL LUAD and Fetal
URS00005A619D|piR-36039	common elements in tumor LUAD, ANL LUAD and Fetal
URS00005AFD50|piR-43117	common elements in tumor LUAD, ANL LUAD and Fetal
URS00005B0D1D|piR-36038	common elements in tumor LUAD, ANL LUAD and Fetal
URS00005B7DF2|piR-31331	common elements in tumor LUAD, ANL LUAD and Fetal
URS00005B9FD8|piR-31143	common elements in tumor LUAD, ANL LUAD and Fetal
URS00005C619B|piR-45371	common elements in tumor LUAD, ANL LUAD and Fetal
URS00005D6F3C|piR-49143	common elements in tumor LUAD, ANL LUAD and Fetal
URS00005DADAC|piR-36257	common elements in tumor LUAD, ANL LUAD and Fetal
URS00005E4552|piR-36247	common elements in tumor LUAD, ANL LUAD and Fetal
URS0000602F30|piR-35982	common elements in tumor LUAD, ANL LUAD and Fetal
URS0000615BFE|piR-31104	common elements in tumor LUAD, ANL LUAD and Fetal
URS0000009A89|piR-34358	common elements in tumor LUAD, ANL LUAD and Fetal
URS00000324D6|piR-34838	common elements in tumor LUAD, ANL LUAD and Fetal
URS0000039A35|piR-32939	common elements in tumor LUAD, ANL LUAD and Fetal
URS0000072763|piR-38183	common elements in tumor LUAD, ANL LUAD and Fetal
URS00000B577C|piR-38184	common elements in tumor LUAD, ANL LUAD and Fetal
URS00000D410C|piR-35549	common elements in tumor LUAD, ANL LUAD and Fetal
URS000012F7C1|piR-33123	common elements in tumor LUAD, ANL LUAD and Fetal
URS0000177262|piR-38182	common elements in tumor LUAD, ANL LUAD and Fetal
URS000018BA45|piR-53760	common elements in tumor LUAD, ANL LUAD and Fetal
URS00001FA156|piR-31935	common elements in tumor LUAD, ANL LUAD and Fetal
URS00001FACBA|piR-57862	common elements in tumor LUAD, ANL LUAD and Fetal
URS000021E049|piR-36233	common elements in tumor LUAD, ANL LUAD and Fetal
URS00002464AE|piR-35550	common elements in tumor LUAD, ANL LUAD and Fetal
URS000025C8A1|piR-33423	common elements in tumor LUAD, ANL LUAD and Fetal
URS0000281D7C|piR-58356	common elements in tumor LUAD, ANL LUAD and Fetal
URS000029361F|piR-57861	common elements in tumor LUAD, ANL LUAD and Fetal
URS00002A521F|piR-58355	common elements in tumor LUAD, ANL LUAD and Fetal
URS00002BC69D|piR-34984	common elements in tumor LUAD, ANL LUAD and Fetal
URS000031B639|piR-46895	common elements in tumor LUAD, ANL LUAD and Fetal
URS000031CF48|piR-33543	common elements in tumor LUAD, ANL LUAD and Fetal
URS0000336885|piR-30451	common elements in tumor LUAD, ANL LUAD and Fetal
URS000037A818|piR-62011	common elements in tumor LUAD, ANL LUAD and Fetal
URS000037D88D|piR-61875	common elements in tumor LUAD, ANL LUAD and Fetal
URS000038E6D3|piR-61651	common elements in tumor LUAD, ANL LUAD and Fetal
URS00003CD606|piR-45030	common elements in tumor LUAD, ANL LUAD and Fetal
URS00003E6FC6|piR-35414	common elements in tumor LUAD, ANL LUAD and Fetal
URS0000402639|piR-35548	common elements in tumor LUAD, ANL LUAD and Fetal
URS0000427F4E|piR-33470	common elements in tumor LUAD, ANL LUAD and Fetal
URS00004359E4|piR-35953	common elements in tumor LUAD, ANL LUAD and Fetal
URS0000489667|piR-35468	common elements in tumor LUAD, ANL LUAD and Fetal
URS00004AC992|piR-59122	common elements in tumor LUAD, ANL LUAD and Fetal
URS0000527C70|piR-32608	common elements in tumor LUAD, ANL LUAD and Fetal
URS0000597B83|piR-57516	common elements in tumor LUAD, ANL LUAD and Fetal
URS00005A1D31|piR-35469	common elements in tumor LUAD, ANL LUAD and Fetal
URS00006034AB|piR-32414	common elements in tumor LUAD, ANL LUAD and Fetal
URS0000002D9E|piR-36743	common elements in tumor LUAD, ANL LUAD and Fetal
URS000000E79F|piR-33081	common elements in tumor LUAD, ANL LUAD and Fetal
URS00000173B3|piR-34440	common elements in tumor LUAD, ANL LUAD and Fetal
URS0000024989|piR-34531	common elements in tumor LUAD, ANL LUAD and Fetal
URS0000036192|piR-34810	common elements in tumor LUAD, ANL LUAD and Fetal
URS0000037542|piR-36685	common elements in tumor LUAD, ANL LUAD and Fetal
URS0000041F8D|piR-31961	common elements in tumor LUAD, ANL LUAD and Fetal
URS0000068EE0|piR-36742	common elements in tumor LUAD, ANL LUAD and Fetal
URS00000AA8F8|piR-31445	common elements in tumor LUAD, ANL LUAD and Fetal
URS00000AF3C7|piR-36717	common elements in tumor LUAD, ANL LUAD and Fetal
URS00000E6438|piR-59259	common elements in tumor LUAD, ANL LUAD and Fetal
URS0000115369|piR-43770	common elements in tumor LUAD, ANL LUAD and Fetal
URS00001395C9|piR-31661	common elements in tumor LUAD, ANL LUAD and Fetal
URS0000147617|piR-55660	common elements in tumor LUAD, ANL LUAD and Fetal
URS0000147B41|piR-36074	common elements in tumor LUAD, ANL LUAD and Fetal
URS000014D7B3|piR-61919	common elements in tumor LUAD, ANL LUAD and Fetal
URS00001553DC|piR-32376	common elements in tumor LUAD, ANL LUAD and Fetal
URS00001811A6|piR-56450	common elements in tumor LUAD, ANL LUAD and Fetal
URS00001DBE3D|piR-33437	common elements in tumor LUAD, ANL LUAD and Fetal
URS00001EF0EC|piR-39656	common elements in tumor LUAD, ANL LUAD and Fetal
URS000020C970|piR-32377	common elements in tumor LUAD, ANL LUAD and Fetal
URS000021A073|piR-60758	common elements in tumor LUAD, ANL LUAD and Fetal
URS0000250C6E|piR-34534	common elements in tumor LUAD, ANL LUAD and Fetal
URS00002736DF|piR-31686	common elements in tumor LUAD, ANL LUAD and Fetal
URS000027EAA8|piR-33650	common elements in tumor LUAD, ANL LUAD and Fetal
URS00002803DE|piR-34604	common elements in tumor LUAD, ANL LUAD and Fetal
URS000028B672|piR-33856	common elements in tumor LUAD, ANL LUAD and Fetal
URS00002B35AB|piR-31638	common elements in tumor LUAD, ANL LUAD and Fetal
URS00002C8F87|piR-31520	common elements in tumor LUAD, ANL LUAD and Fetal
URS000031F03F|piR-60565	common elements in tumor LUAD, ANL LUAD and Fetal
URS0000338622|piR-60238	common elements in tumor LUAD, ANL LUAD and Fetal
URS0000372535|piR-32343	common elements in tumor LUAD, ANL LUAD and Fetal
URS0000376C2D|piR-30429	common elements in tumor LUAD, ANL LUAD and Fetal
URS000037961A|piR-30890	common elements in tumor LUAD, ANL LUAD and Fetal
URS0000387552|piR-34532	common elements in tumor LUAD, ANL LUAD and Fetal
URS0000388381|piR-42844	common elements in tumor LUAD, ANL LUAD and Fetal
URS000038C4BC|piR-30113	common elements in tumor LUAD, ANL LUAD and Fetal
URS0000394433|piR-31637	common elements in tumor LUAD, ANL LUAD and Fetal
URS00003D4535|piR-61298	common elements in tumor LUAD, ANL LUAD and Fetal
URS00003DBCBE|piR-35406	common elements in tumor LUAD, ANL LUAD and Fetal
URS00003E868B|piR-36376	common elements in tumor LUAD, ANL LUAD and Fetal
URS00003ECA54|piR-33065	common elements in tumor LUAD, ANL LUAD and Fetal
URS000042217B|piR-36035	common elements in tumor LUAD, ANL LUAD and Fetal
URS000042EE02|piR-31080	common elements in tumor LUAD, ANL LUAD and Fetal
URS000043000B|piR-36173	common elements in tumor LUAD, ANL LUAD and Fetal
URS0000432A51|piR-32311	common elements in tumor LUAD, ANL LUAD and Fetal
URS000044B8E3|piR-33188	common elements in tumor LUAD, ANL LUAD and Fetal
URS000044DA37|piR-33486	common elements in tumor LUAD, ANL LUAD and Fetal
URS0000450D8E|piR-36169	common elements in tumor LUAD, ANL LUAD and Fetal
URS00004560AA|piR-30924	common elements in tumor LUAD, ANL LUAD and Fetal
URS0000477D7E|piR-35059	common elements in tumor LUAD, ANL LUAD and Fetal
URS000048E505|piR-39959	common elements in tumor LUAD, ANL LUAD and Fetal
URS000049BA7E|piR-31662	common elements in tumor LUAD, ANL LUAD and Fetal
URS00004B251C|piR-34441	common elements in tumor LUAD, ANL LUAD and Fetal
URS00004B9073|piR-40982	common elements in tumor LUAD, ANL LUAD and Fetal
URS00004BF3BA|piR-52016	common elements in tumor LUAD, ANL LUAD and Fetal
URS00004D79E4|piR-32571	common elements in tumor LUAD, ANL LUAD and Fetal
URS00004DCDD7|piR-34443	common elements in tumor LUAD, ANL LUAD and Fetal
URS00004F243F|piR-34533	common elements in tumor LUAD, ANL LUAD and Fetal
URS00004F55F0|piR-34535	common elements in tumor LUAD, ANL LUAD and Fetal
URS00004F59A9|piR-36705	common elements in tumor LUAD, ANL LUAD and Fetal
URS000051F814|piR-34597	common elements in tumor LUAD, ANL LUAD and Fetal
URS0000525004|piR-43772	common elements in tumor LUAD, ANL LUAD and Fetal
URS00005290F9|piR-41004	common elements in tumor LUAD, ANL LUAD and Fetal
URS0000550878|piR-34536	common elements in tumor LUAD, ANL LUAD and Fetal
URS000056803A|piR-34439	common elements in tumor LUAD, ANL LUAD and Fetal
URS000056CF7A|piR-34442	common elements in tumor LUAD, ANL LUAD and Fetal
URS000056EF70|piR-44984	common elements in tumor LUAD, ANL LUAD and Fetal
URS00005874CD|piR-51657	common elements in tumor LUAD, ANL LUAD and Fetal
URS000058975E|piR-35545	common elements in tumor LUAD, ANL LUAD and Fetal
URS0000593A81|piR-41464	common elements in tumor LUAD, ANL LUAD and Fetal
URS00005A16E6|piR-49645	common elements in tumor LUAD, ANL LUAD and Fetal
URS00005AE265|piR-34444	common elements in tumor LUAD, ANL LUAD and Fetal
URS00005BD380|piR-36041	common elements in tumor LUAD, ANL LUAD and Fetal
URS00005C4FD3|piR-32374	common elements in tumor LUAD, ANL LUAD and Fetal
URS00005C8991|piR-43771	common elements in tumor LUAD, ANL LUAD and Fetal
URS00005E0942|piR-60152	common elements in tumor LUAD, ANL LUAD and Fetal
URS00005E324D|piR-49124	common elements in tumor LUAD, ANL LUAD and Fetal
URS00005F0138|piR-59260	common elements in tumor LUAD, ANL LUAD and Fetal
URS00005F55B8|piR-36170	common elements in tumor LUAD, ANL LUAD and Fetal
URS00005F9DFF|piR-53542	common elements in tumor LUAD, ANL LUAD and Fetal
URS0000604812|piR-33064	common elements in tumor LUAD, ANL LUAD and Fetal
URS000061F84C|piR-32079	common elements in tumor LUAD, ANL LUAD and Fetal
URS0000033B5D|piR-36063	common elements in tumor LUAD, ANL LUAD and Fetal
URS000006E106|piR-30810	common elements in tumor LUAD, ANL LUAD and Fetal
URS00000C0E02|piR-36511	common elements in tumor LUAD, ANL LUAD and Fetal
URS00000C6189|piR-33879	common elements in tumor LUAD, ANL LUAD and Fetal
URS0000101C9C|piR-47609	common elements in tumor LUAD, ANL LUAD and Fetal
URS0000103F5D|piR-36444	common elements in tumor LUAD, ANL LUAD and Fetal
URS0000140700|piR-54907	common elements in tumor LUAD, ANL LUAD and Fetal
URS0000194688|piR-36036	common elements in tumor LUAD, ANL LUAD and Fetal
URS00001D1556|piR-33382	common elements in tumor LUAD, ANL LUAD and Fetal
URS00001EBF76|piR-31986	common elements in tumor LUAD, ANL LUAD and Fetal
URS000022B594|piR-45120	common elements in tumor LUAD, ANL LUAD and Fetal
URS00002FCF06|piR-44718	common elements in tumor LUAD, ANL LUAD and Fetal
URS00002FF4FF|piR-36499	common elements in tumor LUAD, ANL LUAD and Fetal
URS0000303F94|piR-44992	common elements in tumor LUAD, ANL LUAD and Fetal
URS000031446C|piR-34456	common elements in tumor LUAD, ANL LUAD and Fetal
URS0000324074|piR-36034	common elements in tumor LUAD, ANL LUAD and Fetal
URS0000324E38|piR-36235	common elements in tumor LUAD, ANL LUAD and Fetal
URS000034C070|piR-31115	common elements in tumor LUAD, ANL LUAD and Fetal
URS0000395FF1|piR-36329	common elements in tumor LUAD, ANL LUAD and Fetal
URS000048A813|piR-36741	common elements in tumor LUAD, ANL LUAD and Fetal
URS00004949A9|piR-31038	common elements in tumor LUAD, ANL LUAD and Fetal
URS00004A074B|piR-57947	common elements in tumor LUAD, ANL LUAD and Fetal
URS00004AFF91|piR-36037	common elements in tumor LUAD, ANL LUAD and Fetal
URS000052823B|piR-33510	common elements in tumor LUAD, ANL LUAD and Fetal
URS0000569A8F|piR-31987	common elements in tumor LUAD, ANL LUAD and Fetal
URS00005747A0|piR-31636	common elements in tumor LUAD, ANL LUAD and Fetal
URS000057BC8B|piR-30652	common elements in tumor LUAD, ANL LUAD and Fetal
URS00005828F1|piR-57761	common elements in tumor LUAD, ANL LUAD and Fetal
URS00005977DF|piR-36340	common elements in tumor LUAD, ANL LUAD and Fetal
URS00005F63F0|piR-33151	common elements in tumor LUAD, ANL LUAD and Fetal
URS00005FF09B|piR-36229	common elements in tumor LUAD, ANL LUAD and Fetal
URS000061A8D2|piR-59750	common elements in tumor LUAD, ANL LUAD and Fetal
URS000000AA0C|piR-49039	common elements in tumor LUAD and Fetal
URS000002DD41|piR-36026	common elements in tumor LUAD and Fetal
URS00000508D0|piR-34021	common elements in tumor LUAD and Fetal
URS0000066313|piR-38252	common elements in tumor LUAD and Fetal
URS000006A033|piR-44717	common elements in tumor LUAD and Fetal
URS000008666A|piR-45884	common elements in tumor LUAD and Fetal
URS00000B383E|piR-44719	common elements in tumor LUAD and Fetal
URS00000B8F4E|piR-33519	common elements in tumor LUAD and Fetal
URS00000C8761|piR-35462	common elements in tumor LUAD and Fetal
URS00000EDB82|piR-38574	common elements in tumor LUAD and Fetal
URS000012A765|piR-41794	common elements in tumor LUAD and Fetal
URS000013A1FE|piR-50446	common elements in tumor LUAD and Fetal
URS000017EEB4|piR-33687	common elements in tumor LUAD and Fetal
URS000019676E|piR-30259	common elements in tumor LUAD and Fetal
URS00001ABE1D|piR-34804	common elements in tumor LUAD and Fetal
URS00001CE783|piR-31703	common elements in tumor LUAD and Fetal
URS00001DC20A|piR-36496	common elements in tumor LUAD and Fetal
URS00001DCFCF|piR-50725	common elements in tumor LUAD and Fetal
URS0000244976|piR-33534	common elements in tumor LUAD and Fetal
URS00002FDE5F|piR-54888	common elements in tumor LUAD and Fetal
URS000032C0C7|piR-34221	common elements in tumor LUAD and Fetal
URS000033E13A|piR-49040	common elements in tumor LUAD and Fetal
URS0000348F5F|piR-55706	common elements in tumor LUAD and Fetal
URS00003905DB|piR-37183	common elements in tumor LUAD and Fetal
URS00003A533D|piR-33686	common elements in tumor LUAD and Fetal
URS00003B4A72|piR-37182	common elements in tumor LUAD and Fetal
URS000040DC34|piR-35175	common elements in tumor LUAD and Fetal
URS0000454FC3|piR-61135	common elements in tumor LUAD and Fetal
URS0000459614|piR-33949	common elements in tumor LUAD and Fetal
URS000048B6AB|piR-44715	common elements in tumor LUAD and Fetal
URS00004A631E|piR-57145	common elements in tumor LUAD and Fetal
URS00004E11B6|piR-31841	common elements in tumor LUAD and Fetal
URS00004F3544|piR-58186	common elements in tumor LUAD and Fetal
URS0000517230|piR-43452	common elements in tumor LUAD and Fetal
URS0000526FBD|piR-30926	common elements in tumor LUAD and Fetal
URS0000539EED|piR-36494	common elements in tumor LUAD and Fetal
URS000054557D|piR-45883	common elements in tumor LUAD and Fetal
URS000054DC1D|piR-35174	common elements in tumor LUAD and Fetal
URS0000565C7F|piR-33685	common elements in tumor LUAD and Fetal
URS000056FCD5|piR-34811	common elements in tumor LUAD and Fetal
URS000060141E|piR-33054	common elements in tumor LUAD and Fetal
URS0000613264|piR-50436	common elements in tumor LUAD and Fetal
URS000061F7FC|piR-44716	common elements in tumor LUAD and Fetal
URS00003097D9|piR-34420	common elements in tumor LUAD and Fetal
URS0000067282|piR-32148	common elements in ANL LUAD and Fetal
URS000026C516|piR-54626	common elements in ANL LUAD and Fetal
URS000011C1E6|piR-55151	common elements in ANL LUAD and Fetal
URS0000132D2E|piR-34341	common elements in ANL LUAD and Fetal
URS0000418A01|piR-55152	common elements in ANL LUAD and Fetal
URS000042CF02|piR-34653	common elements in ANL LUAD and Fetal
URS000043B9A8|piR-55150	common elements in ANL LUAD and Fetal
URS0000001B02|piR-34342	exclusively in Fetal
URS000001324E|piR-30506	exclusively in Fetal
URS0000016F5F|piR-34723	exclusively in Fetal
URS000003587D|piR-34789	exclusively in Fetal
URS000003B4AC|piR-33127	exclusively in Fetal
URS000006D277|piR-34377	exclusively in Fetal
URS0000072EF0|piR-60668	exclusively in Fetal
URS000007E677|piR-57489	exclusively in Fetal
URS0000083475|piR-34372	exclusively in Fetal
URS000008AB21|piR-60029	exclusively in Fetal
URS00000B9DA1|piR-31701	exclusively in Fetal
URS000010FEEB|piR-47555	exclusively in Fetal
URS000011FF8D|piR-34929	exclusively in Fetal
URS0000127351|piR-34608	exclusively in Fetal
URS00001400D7|piR-38600	exclusively in Fetal
URS00001402CA|piR-33535	exclusively in Fetal
URS000015672D|piR-34669	exclusively in Fetal
URS0000170646|piR-34521	exclusively in Fetal
URS00001744C5|piR-43176	exclusively in Fetal
URS000019C566|piR-30900	exclusively in Fetal
URS00001CB45E|piR-35285	exclusively in Fetal
URS00001DFF04|piR-47501	exclusively in Fetal
URS00001E7112|piR-49820	exclusively in Fetal
URS000020707C|piR-31111	exclusively in Fetal
URS000023DDC8|piR-61316	exclusively in Fetal
URS000025A468|piR-31286	exclusively in Fetal
URS0000284093|piR-34318	exclusively in Fetal
URS00002B6A6F|piR-36056	exclusively in Fetal
URS00002F3C71|piR-56518	exclusively in Fetal
URS0000303AD4|piR-54186	exclusively in Fetal
URS00003197D7|piR-34291	exclusively in Fetal
URS00003286F3|piR-48110	exclusively in Fetal
URS000033B720|piR-34375	exclusively in Fetal
URS00003503D9|piR-42503	exclusively in Fetal
URS0000357665|piR-57519	exclusively in Fetal
URS000035AC1E|piR-57390	exclusively in Fetal
URS00003770E1|piR-34374	exclusively in Fetal
URS00003878EA|piR-46015	exclusively in Fetal
URS00003D8D47|piR-30505	exclusively in Fetal
URS000042AF7C|piR-34376	exclusively in Fetal
URS000042C7F5|piR-51309	exclusively in Fetal
URS000044E14C|piR-48460	exclusively in Fetal
URS00004541C9|piR-35280	exclusively in Fetal
URS00004716F1|piR-43786	exclusively in Fetal
URS00004883C0|piR-48517	exclusively in Fetal
URS00004922A7|piR-56061	exclusively in Fetal
URS00004C27C1|piR-31827	exclusively in Fetal
URS00004C6BEB|piR-42570	exclusively in Fetal
URS00004CF29B|piR-33404	exclusively in Fetal
URS00004D7B87|piR-31500	exclusively in Fetal
URS00004E1639|piR-44345	exclusively in Fetal
URS00004E173F|piR-30555	exclusively in Fetal
URS00004E63B2|piR-38144	exclusively in Fetal
URS00005110D9|piR-48118	exclusively in Fetal
URS000053847B|piR-54216	exclusively in Fetal
URS0000547544|piR-47112	exclusively in Fetal
URS0000551D1A|piR-56696	exclusively in Fetal
URS0000573EBC|piR-34668	exclusively in Fetal
URS000057CA42|piR-57481	exclusively in Fetal
URS000057FDBE|piR-42643	exclusively in Fetal
URS00005822D8|piR-55842	exclusively in Fetal
URS00005A29F8|piR-50786	exclusively in Fetal
URS00005C91B3|piR-48685	exclusively in Fetal
URS00005CFE44|piR-36196	exclusively in Fetal
URS00005D244F|piR-31499	exclusively in Fetal
URS00005F45CE|piR-38145	exclusively in Fetal
URS00005FE77E|piR-59630	exclusively in Fetal
URS0000614F99|piR-34373	exclusively in Fetal
URS000061862F|piR-59749	exclusively in Fetal

## Sheet: S6
Supplementary Table 6. Classification of piRNAs across TCGA-LUSC cohort.
piRNA	Expression
URS00000A444C|piR-32484	exclusively in tumor LUSC
URS0000100615|piR-59892	exclusively in tumor LUSC
URS0000120EC1|piR-48948	exclusively in tumor LUSC
URS000013FECD|piR-48949	exclusively in tumor LUSC
URS00001D583D|piR-33613	exclusively in tumor LUSC
URS00001DBD57|piR-39017	exclusively in tumor LUSC
URS00001F150B|piR-58071	exclusively in tumor LUSC
URS000025F024|piR-39018	exclusively in tumor LUSC
URS00002690CC|piR-52993	exclusively in tumor LUSC
URS00002C97F4|piR-32313	exclusively in tumor LUSC
URS0000303C7B|piR-52992	exclusively in tumor LUSC
URS0000381861|piR-52991	exclusively in tumor LUSC
URS00003A0091|piR-51996	exclusively in tumor LUSC
URS0000468ED7|piR-48252	exclusively in tumor LUSC
URS0000509C19|piR-39614	exclusively in tumor LUSC
URS0000564C39|piR-31106	exclusively in tumor LUSC
URS000056A9F7|piR-59615	exclusively in tumor LUSC
URS00005D894B|piR-30858	exclusively in tumor LUSC
URS000003EDF4|piR-53303	exclusively in ANL LUSC
URS000009A89B|piR-54695	exclusively in ANL LUSC
URS000012D21D|piR-48557	exclusively in ANL LUSC
URS0000185248|piR-56857	exclusively in ANL LUSC
URS00001A741A|piR-61948	exclusively in ANL LUSC
URS00002C99DC|piR-61036	exclusively in ANL LUSC
URS0000325901|piR-54192	exclusively in ANL LUSC
URS0000592EB2|piR-30934	exclusively in ANL LUSC
URS00005EB58A|piR-52156	exclusively in ANL LUSC
URS00000C31C4|piR-44305	common elements in tumor LUSC and ANL LUSC
URS000013BC52|piR-41778	common elements in tumor LUSC and ANL LUSC
URS00001C2FE9|piR-45168	common elements in tumor LUSC and ANL LUSC
URS00001D8737|piR-40067	common elements in tumor LUSC and ANL LUSC
URS00002D28A6|piR-32443	common elements in tumor LUSC and ANL LUSC
URS00003F988C|piR-54341	common elements in tumor LUSC and ANL LUSC
URS000059C1E6|piR-45357	common elements in tumor LUSC and ANL LUSC
URS00005D2865|piR-53502	common elements in tumor LUSC and ANL LUSC
URS00005D399F|piR-36011	common elements in tumor LUSC and ANL LUSC
URS0000002D9E|piR-36743	common elements in tumor LUSC, ANL LUSC and Fetal
URS00000033F3|piR-31447	common elements in tumor LUSC, ANL LUSC and Fetal
URS0000009A89|piR-34358	common elements in tumor LUSC, ANL LUSC and Fetal
URS000000AA0C|piR-49039	common elements in tumor LUSC, ANL LUSC and Fetal
URS000000E79F|piR-33081	common elements in tumor LUSC, ANL LUSC and Fetal
URS000000F7BE|piR-61267	common elements in tumor LUSC, ANL LUSC and Fetal
URS000001545A|piR-31368	common elements in tumor LUSC, ANL LUSC and Fetal
URS0000015A74|piR-45431	common elements in tumor LUSC, ANL LUSC and Fetal
URS00000173B3|piR-34440	common elements in tumor LUSC, ANL LUSC and Fetal
URS0000018C43|piR-47305	common elements in tumor LUSC, ANL LUSC and Fetal
URS000001A289|piR-35413	common elements in tumor LUSC, ANL LUSC and Fetal
URS000001AABB|piR-35463	common elements in tumor LUSC, ANL LUSC and Fetal
URS00000237F6|piR-35283	common elements in tumor LUSC, ANL LUSC and Fetal
URS0000024989|piR-34531	common elements in tumor LUSC, ANL LUSC and Fetal
URS0000025E11|piR-36712	common elements in tumor LUSC, ANL LUSC and Fetal
URS000002D2B3|piR-33164	common elements in tumor LUSC, ANL LUSC and Fetal
URS000002DD41|piR-36026	common elements in tumor LUSC, ANL LUSC and Fetal
URS00000324D6|piR-34838	common elements in tumor LUSC, ANL LUSC and Fetal
URS0000032A9D|piR-60577	common elements in tumor LUSC, ANL LUSC and Fetal
URS0000033B5D|piR-36063	common elements in tumor LUSC, ANL LUSC and Fetal
URS0000036192|piR-34810	common elements in tumor LUSC, ANL LUSC and Fetal
URS0000037542|piR-36685	common elements in tumor LUSC, ANL LUSC and Fetal
URS0000039A35|piR-32939	common elements in tumor LUSC, ANL LUSC and Fetal
URS0000041F8D|piR-31961	common elements in tumor LUSC, ANL LUSC and Fetal
URS00000580E2|piR-33783	common elements in tumor LUSC, ANL LUSC and Fetal
URS0000068EE0|piR-36742	common elements in tumor LUSC, ANL LUSC and Fetal
URS000006A033|piR-44717	common elements in tumor LUSC, ANL LUSC and Fetal
URS000006E106|piR-30810	common elements in tumor LUSC, ANL LUSC and Fetal
URS0000072763|piR-38183	common elements in tumor LUSC, ANL LUSC and Fetal
URS00000792D8|piR-35284	common elements in tumor LUSC, ANL LUSC and Fetal
URS000007B044|piR-36253	common elements in tumor LUSC, ANL LUSC and Fetal
URS000008666A|piR-45884	common elements in tumor LUSC, ANL LUSC and Fetal
URS0000086DBC|piR-36711	common elements in tumor LUSC, ANL LUSC and Fetal
URS000008DCBE|piR-33536	common elements in tumor LUSC, ANL LUSC and Fetal
URS000009C105|piR-36244	common elements in tumor LUSC, ANL LUSC and Fetal
URS000009C1FC|piR-36339	common elements in tumor LUSC, ANL LUSC and Fetal
URS000009CE06|piR-58469	common elements in tumor LUSC, ANL LUSC and Fetal
URS000009F893|piR-31762	common elements in tumor LUSC, ANL LUSC and Fetal
URS00000A292E|piR-44312	common elements in tumor LUSC, ANL LUSC and Fetal
URS00000AA8F8|piR-31445	common elements in tumor LUSC, ANL LUSC and Fetal
URS00000AE0C5|piR-36245	common elements in tumor LUSC, ANL LUSC and Fetal
URS00000AF3C7|piR-36717	common elements in tumor LUSC, ANL LUSC and Fetal
URS00000B383E|piR-44719	common elements in tumor LUSC, ANL LUSC and Fetal
URS00000B577C|piR-38184	common elements in tumor LUSC, ANL LUSC and Fetal
URS00000B8F4E|piR-33519	common elements in tumor LUSC, ANL LUSC and Fetal
URS00000B9152|piR-31531	common elements in tumor LUSC, ANL LUSC and Fetal
URS00000BDE9E|piR-35304	common elements in tumor LUSC, ANL LUSC and Fetal
URS00000C0E02|piR-36511	common elements in tumor LUSC, ANL LUSC and Fetal
URS00000C5614|piR-36984	common elements in tumor LUSC, ANL LUSC and Fetal
URS00000C6189|piR-33879	common elements in tumor LUSC, ANL LUSC and Fetal
URS00000C7992|piR-51810	common elements in tumor LUSC, ANL LUSC and Fetal
URS00000C8761|piR-35462	common elements in tumor LUSC, ANL LUSC and Fetal
URS00000D0279|piR-37525	common elements in tumor LUSC, ANL LUSC and Fetal
URS00000D410C|piR-35549	common elements in tumor LUSC, ANL LUSC and Fetal
URS00000D5F4F|piR-61648	common elements in tumor LUSC, ANL LUSC and Fetal
URS00000D96EE|piR-36246	common elements in tumor LUSC, ANL LUSC and Fetal
URS00000E6438|piR-59259	common elements in tumor LUSC, ANL LUSC and Fetal
URS00000FB635|piR-54381	common elements in tumor LUSC, ANL LUSC and Fetal
URS0000103F5D|piR-36444	common elements in tumor LUSC, ANL LUSC and Fetal
URS0000114B3C|piR-43994	common elements in tumor LUSC, ANL LUSC and Fetal
URS0000115369|piR-43770	common elements in tumor LUSC, ANL LUSC and Fetal
URS0000127FE1|piR-36378	common elements in tumor LUSC, ANL LUSC and Fetal
URS000012A765|piR-41794	common elements in tumor LUSC, ANL LUSC and Fetal
URS000012F7C1|piR-33123	common elements in tumor LUSC, ANL LUSC and Fetal
URS00001395C9|piR-31661	common elements in tumor LUSC, ANL LUSC and Fetal
URS000013DB6B|piR-44892	common elements in tumor LUSC, ANL LUSC and Fetal
URS0000140700|piR-54907	common elements in tumor LUSC, ANL LUSC and Fetal
URS0000144669|piR-43992	common elements in tumor LUSC, ANL LUSC and Fetal
URS0000147B41|piR-36074	common elements in tumor LUSC, ANL LUSC and Fetal
URS000014D7B3|piR-61919	common elements in tumor LUSC, ANL LUSC and Fetal
URS0000150BA4|piR-33387	common elements in tumor LUSC, ANL LUSC and Fetal
URS0000153677|piR-30961	common elements in tumor LUSC, ANL LUSC and Fetal
URS00001553DC|piR-32376	common elements in tumor LUSC, ANL LUSC and Fetal
URS0000157DF7|piR-44720	common elements in tumor LUSC, ANL LUSC and Fetal
URS0000158189|piR-36242	common elements in tumor LUSC, ANL LUSC and Fetal
URS000015B1A9|piR-57660	common elements in tumor LUSC, ANL LUSC and Fetal
URS00001650DC|piR-30625	common elements in tumor LUSC, ANL LUSC and Fetal
URS0000166D4E|piR-33415	common elements in tumor LUSC, ANL LUSC and Fetal
URS00001672F3|piR-31103	common elements in tumor LUSC, ANL LUSC and Fetal
URS000016F8FA|piR-61646	common elements in tumor LUSC, ANL LUSC and Fetal
URS0000177262|piR-38182	common elements in tumor LUSC, ANL LUSC and Fetal
URS000017EEB4|piR-33687	common elements in tumor LUSC, ANL LUSC and Fetal
URS00001811A6|piR-56450	common elements in tumor LUSC, ANL LUSC and Fetal
URS000018BA45|piR-53760	common elements in tumor LUSC, ANL LUSC and Fetal
URS000019078D|piR-43993	common elements in tumor LUSC, ANL LUSC and Fetal
URS00001940C2|piR-36236	common elements in tumor LUSC, ANL LUSC and Fetal
URS0000194688|piR-36036	common elements in tumor LUSC, ANL LUSC and Fetal
URS000019516C|piR-30799	common elements in tumor LUSC, ANL LUSC and Fetal
URS000019557F|piR-30105	common elements in tumor LUSC, ANL LUSC and Fetal
URS0000199B53|piR-34871	common elements in tumor LUSC, ANL LUSC and Fetal
URS00001A10BC|piR-57498	common elements in tumor LUSC, ANL LUSC and Fetal
URS00001B460B|piR-36255	common elements in tumor LUSC, ANL LUSC and Fetal
URS00001B6E5A|piR-36713	common elements in tumor LUSC, ANL LUSC and Fetal
URS00001C670F|piR-33526	common elements in tumor LUSC, ANL LUSC and Fetal
URS00001CE783|piR-31703	common elements in tumor LUSC, ANL LUSC and Fetal
URS00001D1556|piR-33382	common elements in tumor LUSC, ANL LUSC and Fetal
URS00001E742D|piR-35410	common elements in tumor LUSC, ANL LUSC and Fetal
URS00001EBF76|piR-31986	common elements in tumor LUSC, ANL LUSC and Fetal
URS00001EF0EC|piR-39656	common elements in tumor LUSC, ANL LUSC and Fetal
URS00001FA156|piR-31935	common elements in tumor LUSC, ANL LUSC and Fetal
URS00001FACBA|piR-57862	common elements in tumor LUSC, ANL LUSC and Fetal
URS000020012B|piR-36706	common elements in tumor LUSC, ANL LUSC and Fetal
URS0000203E92|piR-31141	common elements in tumor LUSC, ANL LUSC and Fetal
URS000020C970|piR-32377	common elements in tumor LUSC, ANL LUSC and Fetal
URS000021450B|piR-33880	common elements in tumor LUSC, ANL LUSC and Fetal
URS00002154C2|piR-33044	common elements in tumor LUSC, ANL LUSC and Fetal
URS000021E049|piR-36233	common elements in tumor LUSC, ANL LUSC and Fetal
URS000022B594|piR-45120	common elements in tumor LUSC, ANL LUSC and Fetal
URS0000232146|piR-41435	common elements in tumor LUSC, ANL LUSC and Fetal
URS000023CDE5|piR-60573	common elements in tumor LUSC, ANL LUSC and Fetal
URS000024301D|piR-36318	common elements in tumor LUSC, ANL LUSC and Fetal
URS0000244976|piR-33534	common elements in tumor LUSC, ANL LUSC and Fetal
URS00002464AE|piR-35550	common elements in tumor LUSC, ANL LUSC and Fetal
URS0000250C6E|piR-34534	common elements in tumor LUSC, ANL LUSC and Fetal
URS00002549C4|piR-60576	common elements in tumor LUSC, ANL LUSC and Fetal
URS000025C8A1|piR-33423	common elements in tumor LUSC, ANL LUSC and Fetal
URS000025DD07|piR-51811	common elements in tumor LUSC, ANL LUSC and Fetal
URS0000264BA2|piR-32678	common elements in tumor LUSC, ANL LUSC and Fetal
URS000027190B|piR-30438	common elements in tumor LUSC, ANL LUSC and Fetal
URS00002736DF|piR-31686	common elements in tumor LUSC, ANL LUSC and Fetal
URS000027EAA8|piR-33650	common elements in tumor LUSC, ANL LUSC and Fetal
URS00002803DE|piR-34604	common elements in tumor LUSC, ANL LUSC and Fetal
URS000028B672|piR-33856	common elements in tumor LUSC, ANL LUSC and Fetal
URS000029361F|piR-57861	common elements in tumor LUSC, ANL LUSC and Fetal
URS00002A939F|piR-33466	common elements in tumor LUSC, ANL LUSC and Fetal
URS00002AE968|piR-30318	common elements in tumor LUSC, ANL LUSC and Fetal
URS00002B35AB|piR-31638	common elements in tumor LUSC, ANL LUSC and Fetal
URS00002B6D16|piR-36715	common elements in tumor LUSC, ANL LUSC and Fetal
URS00002BC69D|piR-34984	common elements in tumor LUSC, ANL LUSC and Fetal
URS00002CD0DD|piR-36251	common elements in tumor LUSC, ANL LUSC and Fetal
URS00002D5839|piR-54265	common elements in tumor LUSC, ANL LUSC and Fetal
URS00002ED448|piR-48966	common elements in tumor LUSC, ANL LUSC and Fetal
URS00002F3702|piR-31924	common elements in tumor LUSC, ANL LUSC and Fetal
URS00002FCF06|piR-44718	common elements in tumor LUSC, ANL LUSC and Fetal
URS00002FD7C2|piR-30456	common elements in tumor LUSC, ANL LUSC and Fetal
URS00002FF4FF|piR-36499	common elements in tumor LUSC, ANL LUSC and Fetal
URS0000303544|piR-61647	common elements in tumor LUSC, ANL LUSC and Fetal
URS0000303F94|piR-44992	common elements in tumor LUSC, ANL LUSC and Fetal
URS0000304E99|piR-37213	common elements in tumor LUSC, ANL LUSC and Fetal
URS0000307901|piR-32648	common elements in tumor LUSC, ANL LUSC and Fetal
URS0000307E4B|piR-35467	common elements in tumor LUSC, ANL LUSC and Fetal
URS000030DA62|piR-35412	common elements in tumor LUSC, ANL LUSC and Fetal
URS0000311FB0|piR-33161	common elements in tumor LUSC, ANL LUSC and Fetal
URS0000312867|piR-30855	common elements in tumor LUSC, ANL LUSC and Fetal
URS000031446C|piR-34456	common elements in tumor LUSC, ANL LUSC and Fetal
URS0000315291|piR-36040	common elements in tumor LUSC, ANL LUSC and Fetal
URS000031B639|piR-46895	common elements in tumor LUSC, ANL LUSC and Fetal
URS000031CF48|piR-33543	common elements in tumor LUSC, ANL LUSC and Fetal
URS000031F03F|piR-60565	common elements in tumor LUSC, ANL LUSC and Fetal
URS0000324074|piR-36034	common elements in tumor LUSC, ANL LUSC and Fetal
URS0000324E38|piR-36235	common elements in tumor LUSC, ANL LUSC and Fetal
URS000033192B|piR-37523	common elements in tumor LUSC, ANL LUSC and Fetal
URS000033618B|piR-35952	common elements in tumor LUSC, ANL LUSC and Fetal
URS00003364FF|piR-43768	common elements in tumor LUSC, ANL LUSC and Fetal
URS0000336885|piR-30451	common elements in tumor LUSC, ANL LUSC and Fetal
URS0000337B2A|piR-35229	common elements in tumor LUSC, ANL LUSC and Fetal
URS0000338622|piR-60238	common elements in tumor LUSC, ANL LUSC and Fetal
URS00003462DF|piR-36707	common elements in tumor LUSC, ANL LUSC and Fetal
URS00003491AD|piR-35466	common elements in tumor LUSC, ANL LUSC and Fetal
URS00003494FE|piR-35407	common elements in tumor LUSC, ANL LUSC and Fetal
URS000034C070|piR-31115	common elements in tumor LUSC, ANL LUSC and Fetal
URS000034C6F0|piR-35282	common elements in tumor LUSC, ANL LUSC and Fetal
URS0000354DD9|piR-30229	common elements in tumor LUSC, ANL LUSC and Fetal
URS0000354F1D|piR-35411	common elements in tumor LUSC, ANL LUSC and Fetal
URS000035DA2D|piR-43604	common elements in tumor LUSC, ANL LUSC and Fetal
URS000036A083|piR-36252	common elements in tumor LUSC, ANL LUSC and Fetal
URS0000372535|piR-32343	common elements in tumor LUSC, ANL LUSC and Fetal
URS00003736D0|piR-36249	common elements in tumor LUSC, ANL LUSC and Fetal
URS0000378F1D|piR-52881	common elements in tumor LUSC, ANL LUSC and Fetal
URS000037983C|piR-57125	common elements in tumor LUSC, ANL LUSC and Fetal
URS000037A818|piR-62011	common elements in tumor LUSC, ANL LUSC and Fetal
URS000037D88D|piR-61875	common elements in tumor LUSC, ANL LUSC and Fetal
URS000037F5E2|piR-36256	common elements in tumor LUSC, ANL LUSC and Fetal
URS0000386F92|piR-33043	common elements in tumor LUSC, ANL LUSC and Fetal
URS0000387552|piR-34532	common elements in tumor LUSC, ANL LUSC and Fetal
URS0000388381|piR-42844	common elements in tumor LUSC, ANL LUSC and Fetal
URS000038C474|piR-36243	common elements in tumor LUSC, ANL LUSC and Fetal
URS000038C4BC|piR-30113	common elements in tumor LUSC, ANL LUSC and Fetal
URS000038E6D3|piR-61651	common elements in tumor LUSC, ANL LUSC and Fetal
URS00003905DB|piR-37183	common elements in tumor LUSC, ANL LUSC and Fetal
URS0000394433|piR-31637	common elements in tumor LUSC, ANL LUSC and Fetal
URS0000395FF1|piR-36329	common elements in tumor LUSC, ANL LUSC and Fetal
URS000039A29A|piR-36714	common elements in tumor LUSC, ANL LUSC and Fetal
URS000039F481|piR-61644	common elements in tumor LUSC, ANL LUSC and Fetal
URS00003A0F0C|piR-59345	common elements in tumor LUSC, ANL LUSC and Fetal
URS00003A3BC1|piR-31985	common elements in tumor LUSC, ANL LUSC and Fetal
URS00003A533D|piR-33686	common elements in tumor LUSC, ANL LUSC and Fetal
URS00003A6877|piR-45029	common elements in tumor LUSC, ANL LUSC and Fetal
URS00003B4A72|piR-37182	common elements in tumor LUSC, ANL LUSC and Fetal
URS00003C0FA7|piR-30840	common elements in tumor LUSC, ANL LUSC and Fetal
URS00003C164B|piR-35855	common elements in tumor LUSC, ANL LUSC and Fetal
URS00003C63C6|piR-36270	common elements in tumor LUSC, ANL LUSC and Fetal
URS00003CD606|piR-45030	common elements in tumor LUSC, ANL LUSC and Fetal
URS00003CF285|piR-33527	common elements in tumor LUSC, ANL LUSC and Fetal
URS00003D38C3|piR-35221	common elements in tumor LUSC, ANL LUSC and Fetal
URS00003D4535|piR-61298	common elements in tumor LUSC, ANL LUSC and Fetal
URS00003D4D35|piR-31068	common elements in tumor LUSC, ANL LUSC and Fetal
URS00003DBCBE|piR-35406	common elements in tumor LUSC, ANL LUSC and Fetal
URS00003DC32E|piR-36338	common elements in tumor LUSC, ANL LUSC and Fetal
URS00003E6FC6|piR-35414	common elements in tumor LUSC, ANL LUSC and Fetal
URS00003E8300|piR-44721	common elements in tumor LUSC, ANL LUSC and Fetal
URS00003E868B|piR-36376	common elements in tumor LUSC, ANL LUSC and Fetal
URS00003ECA54|piR-33065	common elements in tumor LUSC, ANL LUSC and Fetal
URS00003F0F42|piR-33160	common elements in tumor LUSC, ANL LUSC and Fetal
URS00003FB1AC|piR-36716	common elements in tumor LUSC, ANL LUSC and Fetal
URS0000402504|piR-32679	common elements in tumor LUSC, ANL LUSC and Fetal
URS0000402639|piR-35548	common elements in tumor LUSC, ANL LUSC and Fetal
URS000040EEF5|piR-31970	common elements in tumor LUSC, ANL LUSC and Fetal
URS000042217B|piR-36035	common elements in tumor LUSC, ANL LUSC and Fetal
URS0000427F4E|piR-33470	common elements in tumor LUSC, ANL LUSC and Fetal
URS000042B8BF|piR-36254	common elements in tumor LUSC, ANL LUSC and Fetal
URS000042E1F4|piR-35176	common elements in tumor LUSC, ANL LUSC and Fetal
URS000043000B|piR-36173	common elements in tumor LUSC, ANL LUSC and Fetal
URS0000432A51|piR-32311	common elements in tumor LUSC, ANL LUSC and Fetal
URS0000441811|piR-33082	common elements in tumor LUSC, ANL LUSC and Fetal
URS000044473B|piR-33520	common elements in tumor LUSC, ANL LUSC and Fetal
URS0000445CC3|piR-33748	common elements in tumor LUSC, ANL LUSC and Fetal
URS000044CE8A|piR-33487	common elements in tumor LUSC, ANL LUSC and Fetal
URS000044DA37|piR-33486	common elements in tumor LUSC, ANL LUSC and Fetal
URS0000450D8E|piR-36169	common elements in tumor LUSC, ANL LUSC and Fetal
URS0000454FC3|piR-61135	common elements in tumor LUSC, ANL LUSC and Fetal
URS00004560AA|piR-30924	common elements in tumor LUSC, ANL LUSC and Fetal
URS00004570F0|piR-36258	common elements in tumor LUSC, ANL LUSC and Fetal
URS0000460026|piR-36225	common elements in tumor LUSC, ANL LUSC and Fetal
URS0000475CEE|piR-52729	common elements in tumor LUSC, ANL LUSC and Fetal
URS00004766EA|piR-35058	common elements in tumor LUSC, ANL LUSC and Fetal
URS0000477D7E|piR-35059	common elements in tumor LUSC, ANL LUSC and Fetal
URS0000481DA7|piR-37524	common elements in tumor LUSC, ANL LUSC and Fetal
URS00004855B9|piR-51809	common elements in tumor LUSC, ANL LUSC and Fetal
URS0000489667|piR-35468	common elements in tumor LUSC, ANL LUSC and Fetal
URS000048A813|piR-36741	common elements in tumor LUSC, ANL LUSC and Fetal
URS000048B6AB|piR-44715	common elements in tumor LUSC, ANL LUSC and Fetal
URS00004949A9|piR-31038	common elements in tumor LUSC, ANL LUSC and Fetal
URS000049BA7E|piR-31662	common elements in tumor LUSC, ANL LUSC and Fetal
URS000049DAFB|piR-41209	common elements in tumor LUSC, ANL LUSC and Fetal
URS00004AC992|piR-59122	common elements in tumor LUSC, ANL LUSC and Fetal
URS00004AFF91|piR-36037	common elements in tumor LUSC, ANL LUSC and Fetal
URS00004B251C|piR-34441	common elements in tumor LUSC, ANL LUSC and Fetal
URS00004B4C1C|piR-31925	common elements in tumor LUSC, ANL LUSC and Fetal
URS00004B9073|piR-40982	common elements in tumor LUSC, ANL LUSC and Fetal
URS00004BA5F1|piR-43995	common elements in tumor LUSC, ANL LUSC and Fetal
URS00004BF3BA|piR-52016	common elements in tumor LUSC, ANL LUSC and Fetal
URS00004C0ADF|piR-49144	common elements in tumor LUSC, ANL LUSC and Fetal
URS00004CEA14|piR-43773	common elements in tumor LUSC, ANL LUSC and Fetal
URS00004D5114|piR-43996	common elements in tumor LUSC, ANL LUSC and Fetal
URS00004D8623|piR-31612	common elements in tumor LUSC, ANL LUSC and Fetal
URS00004DCC2C|piR-61645	common elements in tumor LUSC, ANL LUSC and Fetal
URS00004DCDD7|piR-34443	common elements in tumor LUSC, ANL LUSC and Fetal
URS00004E6E4D|piR-36441	common elements in tumor LUSC, ANL LUSC and Fetal
URS00004E716D|piR-35281	common elements in tumor LUSC, ANL LUSC and Fetal
URS00004E95D0|piR-31142	common elements in tumor LUSC, ANL LUSC and Fetal
URS00004EB0AA|piR-34736	common elements in tumor LUSC, ANL LUSC and Fetal
URS00004EB1FA|piR-35551	common elements in tumor LUSC, ANL LUSC and Fetal
URS00004F243F|piR-34533	common elements in tumor LUSC, ANL LUSC and Fetal
URS00004F2EFE|piR-31052	common elements in tumor LUSC, ANL LUSC and Fetal
URS00004F55F0|piR-34535	common elements in tumor LUSC, ANL LUSC and Fetal
URS00004F59A9|piR-36705	common elements in tumor LUSC, ANL LUSC and Fetal
URS0000508296|piR-31623	common elements in tumor LUSC, ANL LUSC and Fetal
URS0000522A65|piR-36082	common elements in tumor LUSC, ANL LUSC and Fetal
URS0000525004|piR-43772	common elements in tumor LUSC, ANL LUSC and Fetal
URS0000527C70|piR-32608	common elements in tumor LUSC, ANL LUSC and Fetal
URS000052823B|piR-33510	common elements in tumor LUSC, ANL LUSC and Fetal
URS00005290F9|piR-41004	common elements in tumor LUSC, ANL LUSC and Fetal
URS000053544C|piR-31355	common elements in tumor LUSC, ANL LUSC and Fetal
URS00005372AE|piR-36248	common elements in tumor LUSC, ANL LUSC and Fetal
URS000054557D|piR-45883	common elements in tumor LUSC, ANL LUSC and Fetal
URS00005469EA|piR-57942	common elements in tumor LUSC, ANL LUSC and Fetal
URS000054C938|piR-36272	common elements in tumor LUSC, ANL LUSC and Fetal
URS0000550878|piR-34536	common elements in tumor LUSC, ANL LUSC and Fetal
URS0000565C7F|piR-33685	common elements in tumor LUSC, ANL LUSC and Fetal
URS000056803A|piR-34439	common elements in tumor LUSC, ANL LUSC and Fetal
URS0000569A8F|piR-31987	common elements in tumor LUSC, ANL LUSC and Fetal
URS000056CF7A|piR-34442	common elements in tumor LUSC, ANL LUSC and Fetal
URS000056EF70|piR-44984	common elements in tumor LUSC, ANL LUSC and Fetal
URS000056FCD5|piR-34811	common elements in tumor LUSC, ANL LUSC and Fetal
URS0000571C3A|piR-60852	common elements in tumor LUSC, ANL LUSC and Fetal
URS00005747A0|piR-31636	common elements in tumor LUSC, ANL LUSC and Fetal
URS000057BC8B|piR-30652	common elements in tumor LUSC, ANL LUSC and Fetal
URS0000582000|piR-36241	common elements in tumor LUSC, ANL LUSC and Fetal
URS00005828F1|piR-57761	common elements in tumor LUSC, ANL LUSC and Fetal
URS0000583064|piR-43997	common elements in tumor LUSC, ANL LUSC and Fetal
URS00005874CD|piR-51657	common elements in tumor LUSC, ANL LUSC and Fetal
URS000058975E|piR-35545	common elements in tumor LUSC, ANL LUSC and Fetal
URS00005977DF|piR-36340	common elements in tumor LUSC, ANL LUSC and Fetal
URS0000597B83|piR-57516	common elements in tumor LUSC, ANL LUSC and Fetal
URS000059B99C|piR-33864	common elements in tumor LUSC, ANL LUSC and Fetal
URS00005A0236|piR-33468	common elements in tumor LUSC, ANL LUSC and Fetal
URS00005A16E6|piR-49645	common elements in tumor LUSC, ANL LUSC and Fetal
URS00005A1D31|piR-35469	common elements in tumor LUSC, ANL LUSC and Fetal
URS00005A46BB|piR-49145	common elements in tumor LUSC, ANL LUSC and Fetal
URS00005A619D|piR-36039	common elements in tumor LUSC, ANL LUSC and Fetal
URS00005AE265|piR-34444	common elements in tumor LUSC, ANL LUSC and Fetal
URS00005AFD50|piR-43117	common elements in tumor LUSC, ANL LUSC and Fetal
URS00005B0D1D|piR-36038	common elements in tumor LUSC, ANL LUSC and Fetal
URS00005B7DF2|piR-31331	common elements in tumor LUSC, ANL LUSC and Fetal
URS00005B9FD8|piR-31143	common elements in tumor LUSC, ANL LUSC and Fetal
URS00005BD380|piR-36041	common elements in tumor LUSC, ANL LUSC and Fetal
URS00005C4FD3|piR-32374	common elements in tumor LUSC, ANL LUSC and Fetal
URS00005C619B|piR-45371	common elements in tumor LUSC, ANL LUSC and Fetal
URS00005C8991|piR-43771	common elements in tumor LUSC, ANL LUSC and Fetal
URS00005D6F3C|piR-49143	common elements in tumor LUSC, ANL LUSC and Fetal
URS00005DADAC|piR-36257	common elements in tumor LUSC, ANL LUSC and Fetal
URS00005E0942|piR-60152	common elements in tumor LUSC, ANL LUSC and Fetal
URS00005E324D|piR-49124	common elements in tumor LUSC, ANL LUSC and Fetal
URS00005E4552|piR-36247	common elements in tumor LUSC, ANL LUSC and Fetal
URS00005F0138|piR-59260	common elements in tumor LUSC, ANL LUSC and Fetal
URS00005F55B8|piR-36170	common elements in tumor LUSC, ANL LUSC and Fetal
URS00005F63F0|piR-33151	common elements in tumor LUSC, ANL LUSC and Fetal
URS00005F9DFF|piR-53542	common elements in tumor LUSC, ANL LUSC and Fetal
URS00005FF09B|piR-36229	common elements in tumor LUSC, ANL LUSC and Fetal
URS0000602F30|piR-35982	common elements in tumor LUSC, ANL LUSC and Fetal
URS00006034AB|piR-32414	common elements in tumor LUSC, ANL LUSC and Fetal
URS0000604812|piR-33064	common elements in tumor LUSC, ANL LUSC and Fetal
URS0000615BFE|piR-31104	common elements in tumor LUSC, ANL LUSC and Fetal
URS000061A8D2|piR-59750	common elements in tumor LUSC, ANL LUSC and Fetal
URS000061F7FC|piR-44716	common elements in tumor LUSC, ANL LUSC and Fetal
URS000061F84C|piR-32079	common elements in tumor LUSC, ANL LUSC and Fetal
URS0000001B02|piR-34342	common elements in tumor LUSC and Fetal
URS000003587D|piR-34789	common elements in tumor LUSC and Fetal
URS000003B4AC|piR-33127	common elements in tumor LUSC and Fetal
URS00000508D0|piR-34021	common elements in tumor LUSC and Fetal
URS0000066313|piR-38252	common elements in tumor LUSC and Fetal
URS0000067282|piR-32148	common elements in tumor LUSC and Fetal
URS000007540B|piR-30112	common elements in tumor LUSC and Fetal
URS00000EDB82|piR-38574	common elements in tumor LUSC and Fetal
URS000011C1E6|piR-55151	common elements in tumor LUSC and Fetal
URS000011FF8D|piR-34929	common elements in tumor LUSC and Fetal
URS0000132D2E|piR-34341	common elements in tumor LUSC and Fetal
URS000013A1FE|piR-50446	common elements in tumor LUSC and Fetal
URS00001400D7|piR-38600	common elements in tumor LUSC and Fetal
URS00001402CA|piR-33535	common elements in tumor LUSC and Fetal
URS0000147617|piR-55660	common elements in tumor LUSC and Fetal
URS00001744C5|piR-43176	common elements in tumor LUSC and Fetal
URS00001ABE1D|piR-34804	common elements in tumor LUSC and Fetal
URS00001DBE3D|piR-33437	common elements in tumor LUSC and Fetal
URS00001DC20A|piR-36496	common elements in tumor LUSC and Fetal
URS00001DCFCF|piR-50725	common elements in tumor LUSC and Fetal
URS0000251E99|piR-34249	common elements in tumor LUSC and Fetal
URS000026C516|piR-54626	common elements in tumor LUSC and Fetal
URS0000281D7C|piR-58356	common elements in tumor LUSC and Fetal
URS00002A521F|piR-58355	common elements in tumor LUSC and Fetal
URS00002B6A6F|piR-36056	common elements in tumor LUSC and Fetal
URS00002C8F87|piR-31520	common elements in tumor LUSC and Fetal
URS00002FDE5F|piR-54888	common elements in tumor LUSC and Fetal
URS000032C0C7|piR-34221	common elements in tumor LUSC and Fetal
URS000033E13A|piR-49040	common elements in tumor LUSC and Fetal
URS0000348F5F|piR-55706	common elements in tumor LUSC and Fetal
URS000037961A|piR-30890	common elements in tumor LUSC and Fetal
URS000040DC34|piR-35175	common elements in tumor LUSC and Fetal
URS0000418A01|piR-55152	common elements in tumor LUSC and Fetal
URS000042C7F5|piR-51309	common elements in tumor LUSC and Fetal
URS000042EE02|piR-31080	common elements in tumor LUSC and Fetal
URS00004359E4|piR-35953	common elements in tumor LUSC and Fetal
URS000043B9A8|piR-55150	common elements in tumor LUSC and Fetal
URS0000459614|piR-33949	common elements in tumor LUSC and Fetal
URS00004A074B|piR-57947	common elements in tumor LUSC and Fetal
URS00004A631E|piR-57145	common elements in tumor LUSC and Fetal
URS00004CF29B|piR-33404	common elements in tumor LUSC and Fetal
URS00004D79E4|piR-32571	common elements in tumor LUSC and Fetal
URS00004E11B6|piR-31841	common elements in tumor LUSC and Fetal
URS00004F3544|piR-58186	common elements in tumor LUSC and Fetal
URS00004FF920|piR-36150	common elements in tumor LUSC and Fetal
URS0000517230|piR-43452	common elements in tumor LUSC and Fetal
URS000051F814|piR-34597	common elements in tumor LUSC and Fetal
URS0000526FBD|piR-30926	common elements in tumor LUSC and Fetal
URS0000539EED|piR-36494	common elements in tumor LUSC and Fetal
URS000054DC1D|piR-35174	common elements in tumor LUSC and Fetal
URS0000593A81|piR-41464	common elements in tumor LUSC and Fetal
URS000060141E|piR-33054	common elements in tumor LUSC and Fetal
URS0000613264|piR-50436	common elements in tumor LUSC and Fetal
URS0000101C9C|piR-47609	exclusively in Fetal
URS000021A073|piR-60758	exclusively in Fetal
URS0000376C2D|piR-30429	exclusively in Fetal
URS000044B8E3|piR-33188	exclusively in Fetal
URS000048E505|piR-39959	exclusively in Fetal
URS000042CF02|piR-34653	exclusively in Fetal
URS000019676E|piR-30259	exclusively in Fetal
URS00003097D9|piR-34420	exclusively in Fetal
URS000001324E|piR-30506	exclusively in Fetal
URS0000016F5F|piR-34723	exclusively in Fetal
URS000006D277|piR-34377	exclusively in Fetal
URS0000072EF0|piR-60668	exclusively in Fetal
URS000007E677|piR-57489	exclusively in Fetal
URS0000083475|piR-34372	exclusively in Fetal
URS000008AB21|piR-60029	exclusively in Fetal
URS00000B9DA1|piR-31701	exclusively in Fetal
URS000010FEEB|piR-47555	exclusively in Fetal
URS0000127351|piR-34608	exclusively in Fetal
URS000015672D|piR-34669	exclusively in Fetal
URS0000170646|piR-34521	exclusively in Fetal
URS000019C566|piR-30900	exclusively in Fetal
URS00001CB45E|piR-35285	exclusively in Fetal
URS00001DFF04|piR-47501	exclusively in Fetal
URS00001E7112|piR-49820	exclusively in Fetal
URS000020707C|piR-31111	exclusively in Fetal
URS000023DDC8|piR-61316	exclusively in Fetal
URS000025A468|piR-31286	exclusively in Fetal
URS0000284093|piR-34318	exclusively in Fetal
URS00002F3C71|piR-56518	exclusively in Fetal
URS0000303AD4|piR-54186	exclusively in Fetal
URS00003197D7|piR-34291	exclusively in Fetal
URS00003286F3|piR-48110	exclusively in Fetal
URS000033B720|piR-34375	exclusively in Fetal
URS00003503D9|piR-42503	exclusively in Fetal
URS0000357665|piR-57519	exclusively in Fetal
URS000035AC1E|piR-57390	exclusively in Fetal
URS00003770E1|piR-34374	exclusively in Fetal
URS00003878EA|piR-46015	exclusively in Fetal
URS00003D8D47|piR-30505	exclusively in Fetal
URS000042AF7C|piR-34376	exclusively in Fetal
URS000044E14C|piR-48460	exclusively in Fetal
URS00004541C9|piR-35280	exclusively in Fetal
URS00004716F1|piR-43786	exclusively in Fetal
URS00004883C0|piR-48517	exclusively in Fetal
URS00004922A7|piR-56061	exclusively in Fetal
URS00004C27C1|piR-31827	exclusively in Fetal
URS00004C6BEB|piR-42570	exclusively in Fetal
URS00004D7B87|piR-31500	exclusively in Fetal
URS00004E1639|piR-44345	exclusively in Fetal
URS00004E173F|piR-30555	exclusively in Fetal
URS00004E63B2|piR-38144	exclusively in Fetal
URS00005110D9|piR-48118	exclusively in Fetal
URS000053847B|piR-54216	exclusively in Fetal
URS0000547544|piR-47112	exclusively in Fetal
URS0000551D1A|piR-56696	exclusively in Fetal
URS0000573EBC|piR-34668	exclusively in Fetal
URS000057CA42|piR-57481	exclusively in Fetal
URS000057FDBE|piR-42643	exclusively in Fetal
URS00005822D8|piR-55842	exclusively in Fetal
URS00005A29F8|piR-50786	exclusively in Fetal
URS00005C91B3|piR-48685	exclusively in Fetal
URS00005CFE44|piR-36196	exclusively in Fetal
URS00005D244F|piR-31499	exclusively in Fetal
URS00005F45CE|piR-38145	exclusively in Fetal
URS00005FE77E|piR-59630	exclusively in Fetal
URS0000614F99|piR-34373	exclusively in Fetal
URS000061862F|piR-59749	exclusively in Fetal

## Sheet: S7
Supplementary Table 7. piRNAs overexpressed in Fetal vs. ANL and Tumor vs. ANL in TCGA-LUAD cohort.
piRNA	Fold change (FC)	adjusted_p_value	Comparison	Overexpressed
URS000000AA0C|piR-49039	23.0283	3.69e-11	Fetal vs ANL	Yes
URS000000AA0C|piR-49039	6.62944	2.42e-06	Tumor vs ANL	Yes
URS000002DD41|piR-36026	80.2331	1.22e-10	Fetal vs ANL	Yes
URS000002DD41|piR-36026	8.95411	4.72e-07	Tumor vs ANL	Yes
URS00000508D0|piR-34021	8.34644	3.73e-09	Fetal vs ANL	Yes
URS00000508D0|piR-34021	4.803	2.26e-05	Tumor vs ANL	Yes
URS0000066313|piR-38252	2.17122	0.0143121	Fetal vs ANL	Yes
URS0000066313|piR-38252	3.15341	6.26e-07	Tumor vs ANL	Yes
URS000006A033|piR-44717	10.8453	1.08e-10	Fetal vs ANL	Yes
URS000006A033|piR-44717	3.82647	9.37e-07	Tumor vs ANL	Yes
URS000008666A|piR-45884	288.102	4.68e-11	Fetal vs ANL	Yes
URS000008666A|piR-45884	5.22037	1.57e-06	Tumor vs ANL	Yes
URS00000B383E|piR-44719	51.0917	3.71e-11	Fetal vs ANL	Yes
URS00000B383E|piR-44719	11.429	1.25e-12	Tumor vs ANL	Yes
URS00000B8F4E|piR-33519	44.694	1.22e-08	Fetal vs ANL	Yes
URS00000B8F4E|piR-33519	2.91762	5.47e-06	Tumor vs ANL	Yes
URS00000C8761|piR-35462	19.9471	2.28e-09	Fetal vs ANL	Yes
URS00000C8761|piR-35462	6.09181	7.98e-08	Tumor vs ANL	Yes
URS00000EDB82|piR-38574	2.17675	0.00604321	Fetal vs ANL	Yes
URS00000EDB82|piR-38574	3.04714	6.31e-07	Tumor vs ANL	Yes
URS000012A765|piR-41794	6.66973	1.02e-09	Fetal vs ANL	Yes
URS000012A765|piR-41794	9.88522	1.38e-07	Tumor vs ANL	Yes
URS000013A1FE|piR-50446	4.15633	7.45e-05	Fetal vs ANL	Yes
URS000013A1FE|piR-50446	4.38297	7.08e-07	Tumor vs ANL	Yes
URS000017EEB4|piR-33687	11.6524	3.1e-10	Fetal vs ANL	Yes
URS000017EEB4|piR-33687	3.88863	1.81e-09	Tumor vs ANL	Yes
URS000019676E|piR-30259	118.663	3.69e-11	Fetal vs ANL	Yes
URS000019676E|piR-30259	6.94125	0.0705197	Tumor vs ANL	No
URS00001ABE1D|piR-34804	20.1467	1.35e-10	Fetal vs ANL	Yes
URS00001ABE1D|piR-34804	3.33935	0.000672364	Tumor vs ANL	Yes
URS00001CE783|piR-31703	2.94139	1.01e-06	Fetal vs ANL	Yes
URS00001CE783|piR-31703	1.40324	0.108815	Tumor vs ANL	No
URS00001DC20A|piR-36496	5.00468	0.000697711	Fetal vs ANL	Yes
URS00001DC20A|piR-36496	2.30343	0.00883376	Tumor vs ANL	Yes
URS00001DCFCF|piR-50725	43.3232	9.25e-10	Fetal vs ANL	Yes
URS00001DCFCF|piR-50725	4.44449	1.57e-06	Tumor vs ANL	Yes
URS0000244976|piR-33534	289.238	4.5e-11	Fetal vs ANL	Yes
URS0000244976|piR-33534	6.39639	6.08e-07	Tumor vs ANL	Yes
URS00002FDE5F|piR-54888	9.52516	5.11e-06	Fetal vs ANL	Yes
URS00002FDE5F|piR-54888	9.34417	6.74e-06	Tumor vs ANL	Yes
URS00003097D9|piR-34420	27.2065	3.69e-11	Fetal vs ANL	Yes
URS00003097D9|piR-34420	10.0003	0.310193	Tumor vs ANL	No
URS000032C0C7|piR-34221	9.21085	7.2e-09	Fetal vs ANL	Yes
URS000032C0C7|piR-34221	1.7685	0.000685295	Tumor vs ANL	No
URS000033E13A|piR-49040	2.16469	0.00604321	Fetal vs ANL	Yes
URS000033E13A|piR-49040	3.0376	6.12e-07	Tumor vs ANL	Yes
URS0000348F5F|piR-55706	8.26314	3.33e-06	Fetal vs ANL	Yes
URS0000348F5F|piR-55706	2.48002	4.5e-05	Tumor vs ANL	Yes
URS00003905DB|piR-37183	20.7767	4.68e-11	Fetal vs ANL	Yes
URS00003905DB|piR-37183	2.10785	0.00045805	Tumor vs ANL	Yes
URS00003A533D|piR-33686	9.57363	1.2e-10	Fetal vs ANL	Yes
URS00003A533D|piR-33686	3.32253	3.94e-10	Tumor vs ANL	Yes
URS00003B4A72|piR-37182	19.281	7.83e-11	Fetal vs ANL	Yes
URS00003B4A72|piR-37182	1.99643	0.00177682	Tumor vs ANL	No
URS000040DC34|piR-35175	34.5385	9.25e-10	Fetal vs ANL	Yes
URS000040DC34|piR-35175	4.37584	1.67e-06	Tumor vs ANL	Yes
URS0000454FC3|piR-61135	8.38775	3.69e-11	Fetal vs ANL	Yes
URS0000454FC3|piR-61135	2.07929	8.43e-06	Tumor vs ANL	Yes
URS0000459614|piR-33949	8.32823	3.04e-06	Fetal vs ANL	Yes
URS0000459614|piR-33949	2.54022	4.37e-05	Tumor vs ANL	Yes
URS000048B6AB|piR-44715	20.7347	7.83e-11	Fetal vs ANL	Yes
URS000048B6AB|piR-44715	4.94307	2.38e-06	Tumor vs ANL	Yes
URS00004A631E|piR-57145	13.6407	3.69e-11	Fetal vs ANL	Yes
URS00004A631E|piR-57145	1.84025	0.108456	Tumor vs ANL	No
URS00004E11B6|piR-31841	3.27981	0.434299	Fetal vs ANL	No
URS00004E11B6|piR-31841	8.43978	4.38e-11	Tumor vs ANL	Yes
URS00004F3544|piR-58186	9.38987	1.98e-09	Fetal vs ANL	Yes
URS00004F3544|piR-58186	8.55384	6.08e-07	Tumor vs ANL	Yes
URS0000517230|piR-43452	5.91828	1.1e-07	Fetal vs ANL	Yes
URS0000517230|piR-43452	7.87985	1.65e-09	Tumor vs ANL	Yes
URS0000526FBD|piR-30926	15.7086	2.14e-09	Fetal vs ANL	Yes
URS0000526FBD|piR-30926	2.33451	8.43e-06	Tumor vs ANL	Yes
URS0000539EED|piR-36494	36.6053	3.1e-10	Fetal vs ANL	Yes
URS0000539EED|piR-36494	2.97744	4.72e-07	Tumor vs ANL	Yes
URS000054557D|piR-45883	138.863	4.5e-11	Fetal vs ANL	Yes
URS000054557D|piR-45883	5.15439	9.37e-07	Tumor vs ANL	Yes
URS000054DC1D|piR-35174	29.7714	9.25e-10	Fetal vs ANL	Yes
URS000054DC1D|piR-35174	3.98058	1.34e-06	Tumor vs ANL	Yes
URS0000565C7F|piR-33685	12.1662	6.28e-10	Fetal vs ANL	Yes
URS0000565C7F|piR-33685	3.34593	2.93e-06	Tumor vs ANL	Yes
URS000056FCD5|piR-34811	168.358	3.69e-11	Fetal vs ANL	Yes
URS000056FCD5|piR-34811	10.7144	5.71e-11	Tumor vs ANL	Yes
URS000060141E|piR-33054	2.16469	0.00604321	Fetal vs ANL	Yes
URS000060141E|piR-33054	3.03294	6.12e-07	Tumor vs ANL	Yes
URS0000613264|piR-50436	6.12869	0.00011275	Fetal vs ANL	Yes
URS0000613264|piR-50436	4.2121	4.78e-06	Tumor vs ANL	Yes
URS000061F7FC|piR-44716	19.0236	8.84e-11	Fetal vs ANL	Yes
URS000061F7FC|piR-44716	5.04573	1.45e-06	Tumor vs ANL	Yes

## Sheet: S8
Supplementary Table 8. Oncofetal piRNAs in TCGA-LUAD cohort.
	Fetal vs ANL		Tumor vs ANL
piRNA	FC	adjusted p value	FC	adjusted p value
URS00000B383E|piR-44719	51.0917	3.71e-11	11.429	1.25e-12
URS000056FCD5|piR-34811	168.358	3.69e-11	10.7144	5.71e-11
URS000012A765|piR-41794	6.66973	1.02e-09	9.88522	1.38e-07
URS00002FDE5F|piR-54888	9.52516	5.11e-06	9.34417	6.74e-06
URS000002DD41|piR-36026	80.2331	1.22e-10	8.95411	4.72e-07
URS00004F3544|piR-58186	9.38987	1.98e-09	8.55384	6.08e-07
URS0000517230|piR-43452	5.91828	1.1e-07	7.87985	1.65e-09
URS000000AA0C|piR-49039	23.0283	3.69e-11	6.62944	2.42e-06
URS0000244976|piR-33534	289.238	4.5e-11	6.39639	6.08e-07
URS00000C8761|piR-35462	19.9471	2.28e-09	6.09181	7.98e-08
URS000008666A|piR-45884	288.102	4.68e-11	5.22037	1.57e-06
URS000054557D|piR-45883	138.863	4.5e-11	5.15439	9.37e-07
URS000061F7FC|piR-44716	19.0236	8.84e-11	5.04573	1.45e-06
URS000048B6AB|piR-44715	20.7347	7.83e-11	4.94307	2.38e-06
URS00000508D0|piR-34021	8.34644	3.73e-09	4.803	2.26e-05
URS00001DCFCF|piR-50725	43.3232	9.25e-10	4.44449	1.57e-06
URS000013A1FE|piR-50446	4.15633	7.45e-05	4.38297	7.08e-07
URS000040DC34|piR-35175	34.5385	9.25e-10	4.37584	1.67e-06
URS0000613264|piR-50436	6.12869	0.00011275	4.2121	4.78e-06
URS000054DC1D|piR-35174	29.7714	9.25e-10	3.98058	1.34e-06
URS000017EEB4|piR-33687	11.6524	3.1e-10	3.88863	1.81e-09
URS000006A033|piR-44717	10.8453	1.08e-10	3.82647	9.37e-07
URS0000565C7F|piR-33685	12.1662	6.28e-10	3.34593	2.93e-06
URS00001ABE1D|piR-34804	20.1467	1.35e-10	3.33935	0.000672364
URS00003A533D|piR-33686	9.57363	1.2e-10	3.32253	3.94e-10
URS0000066313|piR-38252	2.17122	0.0143121	3.15341	6.26e-07
URS00000EDB82|piR-38574	2.17675	0.00604321	3.04714	6.31e-07
URS000033E13A|piR-49040	2.16469	0.00604321	3.0376	6.12e-07
URS000060141E|piR-33054	2.16469	0.00604321	3.03294	6.12e-07
URS0000539EED|piR-36494	36.6053	3.1e-10	2.97744	4.72e-07
URS00000B8F4E|piR-33519	44.694	1.22e-08	2.91762	5.47e-06
URS0000459614|piR-33949	8.32823	3.04e-06	2.54022	4.37e-05
URS0000348F5F|piR-55706	8.26314	3.33e-06	2.48002	4.5e-05
URS0000526FBD|piR-30926	15.7086	2.14e-09	2.33451	8.43e-06
URS00001DC20A|piR-36496	5.00468	0.000697711	2.30343	0.00883376
URS00003905DB|piR-37183	20.7767	4.68e-11	2.10785	0.00045805
URS0000454FC3|piR-61135	8.38775	3.69e-11	2.07929	8.43e-06

## Sheet: S9
Supplementary Table 9. Oncofetal piRNAs in BCCA-LUAD cohort.
	Fetal vs ANL		Tumor vs ANL					Oncofetal piRNAs common with TCGA-LUAD cohort
piRNA	FC	adjusted p value	FC	adjusted p value
URS000000AA0C|piR-49039	13.7345	6.68e-12	10.1043	3.02e-07
URS000002D2B3|piR-33164	127.178	5.04e-12	6.14568	1.85e-09
URS000002DD41|piR-36026	228.615	3.52e-12	9.62462	3.52e-09
URS000003587D|piR-34789	6.44879	1.01e-08	8.23188	9.7e-09
URS000006A033|piR-44717	15.5582	7.33e-12	2.86313	6.45e-07
URS000006D277|piR-34377	37.5288	8.92e-12	3.38074	0.00312345
URS0000072763|piR-38183	38.4675	1.26e-11	3.50125	0.0010003
URS000008666A|piR-45884	270.114	5.77e-12	5.11661	7.2e-08
URS0000086DBC|piR-36711	152.127	3.52e-12	2.05847	8.62e-05
URS000009C105|piR-36244	7.64602	7.95e-08	3.52695	0.00159315
URS00000B577C|piR-38184	38.4675	1.26e-11	3.50125	0.0010003
URS00000B8F4E|piR-33519	121.002	4.65e-11	6.57476	1.14e-06
URS00000B9DA1|piR-31701	3.29942	4.42e-06	6.30292	6.76e-09
URS00000C6189|piR-33879	179.155	3.52e-12	8.26864	5.84e-07
URS00000E6438|piR-59259	27.5042	3.52e-12	2.70023	0.000194641
URS000011FF8D|piR-34929	95.2502	4.13e-12	11.5331	7.52e-07
URS000013A1FE|piR-50446	5.23715	2.77e-05	4.92526	5.18e-08
URS000013DB6B|piR-44892	48.1691	5.6e-12	5.50333	6.36e-08
URS0000144669|piR-43992	96.9889	3.52e-12	6.40195	3.36e-09
URS0000177262|piR-38182	38.459	1.26e-11	3.48308	0.0010003
URS00001DCFCF|piR-50725	65.9247	1.26e-11	19.8679	5.87e-09
URS00001FACBA|piR-57862	38.459	1.26e-11	3.48308	0.0010003
URS000020012B|piR-36706	47.4984	3.52e-12	4.68076	6e-09
URS0000281D7C|piR-58356	9.27122	9.8e-11	7.26015	1.85e-09
URS000028B672|piR-33856	864.469	3.52e-12	5.75933	4.61e-07
URS000029361F|piR-57861	38.459	1.26e-11	3.37753	0.00129113
URS00002A521F|piR-58355	8.52483	3.64e-10	7.13835	3.36e-09
URS00002B6A6F|piR-36056	11.3957	1.52e-10	4.52689	2.68e-05
URS00002BC69D|piR-34984	5.56378	5.59e-10	7.29547	4.3e-09
URS00003097D9|piR-34420	32.4466	3.52e-12	4.5808	1.27e-05
URS00003197D7|piR-34291	7.55116	3.03e-05	3.11829	0.00295631
URS0000337B2A|piR-35229	58.2005	3.52e-12	5.935	6.1e-07
URS00003491AD|piR-35466	13.9569	8.24e-11	4.36785	2.57e-05
URS00003494FE|piR-35407	386.6	3.52e-12	6.13631	3.74e-06
URS00003C0FA7|piR-30840	42.3517	9.44e-12	3.22834	0.0001483
URS00003E6FC6|piR-35414	46.0385	3.52e-12	7.74039	3.11e-09
URS0000402639|piR-35548	26.1109	1.26e-11	3.01237	6.06e-08
URS000040DC34|piR-35175	55.7028	9.52e-12	20.9096	7.35e-09
URS000042C7F5|piR-51309	6.12178	3.36e-06	6.45858	1.1e-08
URS000042EE02|piR-31080	19.997	2.09e-11	5.79843	1.27e-05
URS00004359E4|piR-35953	10.5687	1.4e-10	7.56814	1.85e-09
URS000044473B|piR-33520	178.104	8e-12	6.65481	1.85e-09
URS00004570F0|piR-36258	7.57591	2.12e-09	3.56942	0.0010003
URS000048B6AB|piR-44715	17.504	8.92e-12	5.27013	2.03e-08
URS00004CF29B|piR-33404	6.50204	1.45e-06	10.4785	3.11e-09
URS00004EB0AA|piR-34736	226.932	3.59e-12	2.73542	4.08e-05
URS00004F3544|piR-58186	2.74925	0.00038361	4.45596	7.35e-09
URS00004F59A9|piR-36705	34.5226	3.52e-12	2.94702	1.61e-06
URS0000526FBD|piR-30926	46.517	3.52e-12	17.1948	3.5e-07
URS000054557D|piR-45883	102.052	1.05e-11	4.4126	5.03e-07
URS000054C938|piR-36272	7.16934	2.11e-09	3.3498	0.00158037
URS000054DC1D|piR-35174	55.4426	5.6e-12	25.4938	9.55e-09
URS000057BC8B|piR-30652	112.471	1.26e-11	3.0588	1.1e-07
URS0000583064|piR-43997	33.7275	3.52e-12	6.15384	8.55e-09
URS000059B99C|piR-33864	71.1425	3.52e-12	15.8895	1.85e-09
URS00005C4FD3|piR-32374	49.2207	3.61e-12	7.74694	1.04e-07
URS00005DADAC|piR-36257	8.28797	8.03e-08	4.00606	0.00041535
URS00005F0138|piR-59260	27.9023	3.52e-12	2.70088	0.000148617
URS00005FF09B|piR-36229	3.13248	3.66e-05	4.57911	0.000295734
URS000061F7FC|piR-44716	17.4691	8.92e-12	5.43324	1.47e-08

## Sheet: S10
Supplementary Table 10. piRNAs overexpressed in Fetal vs. ANL and Tumor vs. ANL in TCGA-LUSC cohort.
piRNA	fc	adjusted_p_value	Comparison	Differentially_Expressed
URS0000001B02|piR-34342	10.5847	1.71e-06	Fetal vs ANL	Yes
URS0000001B02|piR-34342	3.49211	3.33e-06	Tumor vs ANL	Yes
URS000003587D|piR-34789	84.705	6.15e-12	Fetal vs ANL	Yes
URS000003587D|piR-34789	32.9658	1.27e-06	Tumor vs ANL	Yes
URS000003B4AC|piR-33127	5.95419	1.78e-05	Fetal vs ANL	Yes
URS000003B4AC|piR-33127	4.64881	1.09e-06	Tumor vs ANL	Yes
URS00000508D0|piR-34021	2.59287	9.38e-06	Fetal vs ANL	Yes
URS00000EDB82|piR-38574	1.67069	0.277733	Fetal vs ANL	No
URS00000508D0|piR-34021	6.63616	4.62e-07	Tumor vs ANL	Yes
URS0000066313|piR-38252	2.24465	0.0424531	Fetal vs ANL	Yes
URS0000066313|piR-38252	2.80156	1.01e-05	Tumor vs ANL	Yes
URS0000067282|piR-32148	14.9095	1.2e-08	Fetal vs ANL	Yes
URS0000067282|piR-32148	7.52672	6.49e-08	Tumor vs ANL	Yes
URS000007540B|piR-30112	15.7838	3.72e-09	Fetal vs ANL	Yes
URS000007540B|piR-30112	2.60225	7.36e-06	Tumor vs ANL	Yes
URS00000EDB82|piR-38574	2.79211	6.38e-07	Tumor vs ANL	Yes
URS000011C1E6|piR-55151	7.83644	3.98e-05	Fetal vs ANL	Yes
URS000011C1E6|piR-55151	10.7133	2.63e-07	Tumor vs ANL	Yes
URS000011FF8D|piR-34929	36.5208	4.61e-10	Fetal vs ANL	Yes
URS000011FF8D|piR-34929	7.79667	0.044917	Tumor vs ANL	Yes
URS0000132D2E|piR-34341	3.51851	0.000862753	Fetal vs ANL	Yes
URS0000132D2E|piR-34341	2.48198	4.75e-05	Tumor vs ANL	Yes
URS000013A1FE|piR-50446	4.72534	4.71e-05	Fetal vs ANL	Yes
URS000013A1FE|piR-50446	4.30054	3.33e-06	Tumor vs ANL	Yes
URS00001400D7|piR-38600	19.0179	0.00357664	Fetal vs ANL	Yes
URS00001400D7|piR-38600	13.128	5.12e-06	Tumor vs ANL	Yes
URS00001402CA|piR-33535	117.542	9.56e-11	Fetal vs ANL	Yes
URS00001402CA|piR-33535	4.52015	2.46e-05	Tumor vs ANL	Yes
URS000033E13A|piR-49040	1.66643	0.283353	Fetal vs ANL	No
URS0000348F5F|piR-55706	1.79962	0.0100475	Fetal vs ANL	No
URS0000147617|piR-55660	208.597	1.58e-10	Fetal vs ANL	Yes
URS0000147617|piR-55660	20.6798	6.03e-12	Tumor vs ANL	Yes
URS00001744C5|piR-43176	52.2708	9.19e-09	Fetal vs ANL	Yes
URS00001744C5|piR-43176	4.65332	1.87e-06	Tumor vs ANL	Yes
URS00001ABE1D|piR-34804	29.3058	1.85e-10	Fetal vs ANL	Yes
URS00001ABE1D|piR-34804	16.9434	5.43e-08	Tumor vs ANL	Yes
URS00001DBE3D|piR-33437	6.75932	3.08e-10	Fetal vs ANL	Yes
URS0000459614|piR-33949	1.81182	0.0095461	Fetal vs ANL	No
URS00001DBE3D|piR-33437	3.22741	5.03e-08	Tumor vs ANL	Yes
URS00001DC20A|piR-36496	6.98366	0.000183303	Fetal vs ANL	Yes
URS00001DC20A|piR-36496	2.60821	0.002973	Tumor vs ANL	Yes
URS00001DCFCF|piR-50725	35.6137	2.91e-09	Fetal vs ANL	Yes
URS00001DCFCF|piR-50725	6.20941	4.26e-08	Tumor vs ANL	Yes
URS0000251E99|piR-34249	2.12067	5.9e-05	Fetal vs ANL	Yes
URS0000251E99|piR-34249	2.11224	9.09e-08	Tumor vs ANL	Yes
URS000026C516|piR-54626	45.5129	2.47e-10	Fetal vs ANL	Yes
URS000026C516|piR-54626	3.92178	1.32e-06	Tumor vs ANL	Yes
URS0000281D7C|piR-58356	2.73535	3.46e-05	Fetal vs ANL	Yes
URS0000281D7C|piR-58356	7.12161	5.27e-11	Tumor vs ANL	Yes
URS00002A521F|piR-58355	2.59228	0.000159951	Fetal vs ANL	Yes
URS00002A521F|piR-58355	7.46779	2.11e-11	Tumor vs ANL	Yes
URS000060141E|piR-33054	1.67179	0.277733	Fetal vs ANL	No
URS00002B6A6F|piR-36056	17.0844	8.75e-10	Fetal vs ANL	Yes
URS00002B6A6F|piR-36056	18.6703	8.91e-08	Tumor vs ANL	Yes
URS00002C8F87|piR-31520	12.6143	3.62e-13	Fetal vs ANL	Yes
URS00002C8F87|piR-31520	13.3557	4.9e-09	Tumor vs ANL	Yes
URS00002FDE5F|piR-54888	8.02835	9.92e-05	Fetal vs ANL	Yes
URS00002FDE5F|piR-54888	4.00545	5.98e-05	Tumor vs ANL	Yes
URS000032C0C7|piR-34221	16.2521	4.91e-09	Fetal vs ANL	Yes
URS000032C0C7|piR-34221	5.25327	2.69e-07	Tumor vs ANL	Yes
URS000033E13A|piR-49040	2.78317	6.38e-07	Tumor vs ANL	Yes
URS0000348F5F|piR-55706	2.00962	1.09e-06	Tumor vs ANL	Yes
URS000037961A|piR-30890	17.25	3.59e-13	Fetal vs ANL	Yes
URS000037961A|piR-30890	6.99876	2.16e-08	Tumor vs ANL	Yes
URS000040DC34|piR-35175	28.3923	2.98e-09	Fetal vs ANL	Yes
URS000040DC34|piR-35175	6.19455	4.8e-08	Tumor vs ANL	Yes
URS0000418A01|piR-55152	7.85012	3.98e-05	Fetal vs ANL	Yes
URS0000418A01|piR-55152	10.7133	2.63e-07	Tumor vs ANL	Yes
URS000042C7F5|piR-51309	6.59379	1.83e-06	Fetal vs ANL	Yes
URS000042C7F5|piR-51309	5.57947	2.74e-05	Tumor vs ANL	Yes
URS000042EE02|piR-31080	13.7039	1.07e-09	Fetal vs ANL	Yes
URS000042EE02|piR-31080	19.3882	1.02e-10	Tumor vs ANL	Yes
URS00004359E4|piR-35953	28.019	1.12e-10	Fetal vs ANL	Yes
URS00004359E4|piR-35953	23.0841	9.09e-08	Tumor vs ANL	Yes
URS000043B9A8|piR-55150	9.08648	1.5e-05	Fetal vs ANL	Yes
URS000043B9A8|piR-55150	10.3229	4.81e-07	Tumor vs ANL	Yes
URS0000459614|piR-33949	2.04662	1.09e-06	Tumor vs ANL	Yes
URS00004A074B|piR-57947	3.25201	0.000558141	Fetal vs ANL	Yes
URS00004A074B|piR-57947	6.36662	2.22e-06	Tumor vs ANL	Yes
URS00004A631E|piR-57145	5.95867	1.15e-16	Fetal vs ANL	Yes
URS00004CF29B|piR-33404	11.024	3.22e-07	Fetal vs ANL	Yes
URS00004CF29B|piR-33404	11.571	3.09e-06	Tumor vs ANL	Yes
URS00004D79E4|piR-32571	12.5757	6.83e-12	Fetal vs ANL	Yes
URS00004D79E4|piR-32571	6.45412	5.03e-08	Tumor vs ANL	Yes
URS00004E11B6|piR-31841	7.60135	0.00467668	Fetal vs ANL	Yes
URS00004E11B6|piR-31841	10.1968	3.33e-06	Tumor vs ANL	Yes
URS00004F3544|piR-58186	4.59331	2.13e-07	Fetal vs ANL	Yes
URS00004F3544|piR-58186	4.89082	1.84e-06	Tumor vs ANL	Yes
URS00004FF920|piR-36150	192.853	1.85e-10	Fetal vs ANL	Yes
URS00004FF920|piR-36150	28.6979	4.26e-08	Tumor vs ANL	Yes
URS0000517230|piR-43452	3.04636	6.69e-05	Fetal vs ANL	Yes
URS000051F814|piR-34597	10.3052	8.81e-08	Fetal vs ANL	Yes
URS00004A631E|piR-57145	1.90953	0.281501	Tumor vs ANL	No
URS000051F814|piR-34597	16.2788	3.83e-10	Tumor vs ANL	Yes
URS0000526FBD|piR-30926	14.7776	4.53e-09	Fetal vs ANL	Yes
URS0000526FBD|piR-30926	3.69689	6.38e-07	Tumor vs ANL	Yes
URS0000539EED|piR-36494	25.2855	2.29e-09	Fetal vs ANL	Yes
URS0000539EED|piR-36494	3.49483	9.42e-07	Tumor vs ANL	Yes
URS0000517230|piR-43452	1.87136	0.055477	Tumor vs ANL	No
URS000054DC1D|piR-35174	28.5679	2.29e-09	Fetal vs ANL	Yes
URS000054DC1D|piR-35174	6.95268	9.42e-07	Tumor vs ANL	Yes
URS0000593A81|piR-41464	9.91755	3.72e-09	Fetal vs ANL	Yes
URS0000593A81|piR-41464	25.3213	4.32e-11	Tumor vs ANL	Yes
URS000060141E|piR-33054	2.79211	6.38e-07	Tumor vs ANL	Yes
URS0000613264|piR-50436	5.73938	0.000325402	Fetal vs ANL	Yes
URS0000613264|piR-50436	8.22382	1.05e-07	Tumor vs ANL	Yes

[truncated: 3 more sheets: S11, S12, S13]
